# Supplementary material for: 1,4,10,13-Tetra­oxa-7,16-diazo­niacyclo­octadecane bis­[tetra­chloridoaurate(III)] dihydrate
Source: Acta Crystallogr Sect E Struct Rep Online. 2008 May 24;64(Pt 6):m840–1. doi: 10.1107/S1600536808015353 (PMC2961538; doi:10.1107/S1600536808015353)
Supplement: Supplementary file 1 [file e-64-0m840-sup1.cif]

##############################################################################
###                                                                        ###
###        Electronic paper (Acta Crystallographica Section E)             ###
###                                                                        ###
##############################################################################
#                                                                            #
# This CIF contains the data in a paper accepted for publication in Acta     #
# Crystallographica Section E. It conforms to the requirements of Notes      #
# for Authors for Section E, and has been peer reviewed under the auspices   #
# of the IUCr Commission on Journals.                                        #
#                                                                            #
# Full details of the Crystallographic Information File format               #
# are given in the paper "The Crystallographic Information File (CIF):       #
# a New Standard Archive File for Crystallography" by S. R. Hall, F. H.      #
# Allen and I. D. Brown [Acta Cryst. (1991), A47, 655-685].                  #
#                                                                            #
# The current version of the core CIF dictionary is obtainable from          #
# ftp://ftp.iucr.org/pub/cif_core.dic. The current version number is 2.4.    #
#                                                                            #
# Software is freely available for graphical display of the structure(s) in  #
# this CIF.  For information consult the CIF home page http://www.iucr.org/  #
# cif/home.html                                                              #
#                                                                            #
# This file may be used for bona fide research purposes within the           #
# scientific community so long as proper attribution is given to the journal # 
# article from which it was obtained.                                        #
#                                                                            #
##############################################################################
                                             
data_I
_audit_creation_method     SHELXL-97
_chemical_name_systematic
;
1,4,10,13-Tetraoxa-7,16-diazoniacyclooctadecane bis[tetrachloridoaurate(III)]
dihydrate
;
_chemical_name_common     ?
_chemical_formula_moiety     'C12 H28 N2 O4 2+, 2(Au Cl4 -), 2(H2 O)'
_chemical_formula_sum     'C12 H32 Au2 Cl8 N2 O6'
_chemical_formula_iupac     '(C12 H28 N2 O4) [Au Cl4]2, 2H2 O'
_chemical_formula_weight     977.94
_chemical_melting_point     ?
_symmetry_cell_setting     triclinic
_symmetry_space_group_name_H-M     'P -1'
_symmetry_space_group_name_Hall     '-P 1'
loop_
    _symmetry_equiv_pos_as_xyz
    'x, y, z'
    '-x, -y, -z'
_cell_length_a     8.0168(10)
_cell_length_b     8.3359(9)
_cell_length_c     11.2989(15)
_cell_angle_alpha     73.063(11)
_cell_angle_beta     75.965(10)
_cell_angle_gamma     74.929(9)
_cell_volume     686.02(15)
_cell_formula_units_Z     1
_cell_measurement_reflns_used     1139
_cell_measurement_theta_min     1.92
_cell_measurement_theta_max     25.24
_cell_measurement_temperature     120(2)
_exptl_crystal_description     block
_exptl_crystal_colour     yellow
_exptl_crystal_size_max     0.32
_exptl_crystal_size_mid     0.22
_exptl_crystal_size_min     0.20
_exptl_crystal_density_diffrn     2.367
_exptl_crystal_density_meas     ?
_exptl_crystal_density_method     'not measured'
_exptl_crystal_F_000     460
_exptl_absorpt_coefficient_mu     11.489
_exptl_absorpt_correction_type     numerical
_exptl_absorpt_process_details     'shape of crystal determined optically'
_exptl_absorpt_correction_T_min     0.065
_exptl_absorpt_correction_T_max     0.108
_exptl_special_details
;(X-SHAPE and X-RED; Stoe & Cie, 2005)
;
_diffrn_ambient_temperature     120(2)
_diffrn_radiation_type     MoK\a
_diffrn_radiation_wavelength     0.71073
_diffrn_radiation_source     'fine-focus sealed tube'
_diffrn_radiation_monochromator     graphite
_diffrn_measurement_device_type     'Stoe IPDSII'
_diffrn_measurement_method     'rotation method'
_diffrn_detector_area_resol_mean     '0.15 mm'
_diffrn_reflns_number     4188
_diffrn_reflns_av_R_equivalents     0.0269
_diffrn_reflns_av_sigmaI/netI     0.0200
_diffrn_reflns_theta_min     1.92
_diffrn_reflns_theta_max     25.24
_diffrn_reflns_theta_full     25.24
_diffrn_measured_fraction_theta_max     0.980
_diffrn_measured_fraction_theta_full     0.980
_diffrn_reflns_limit_h_min     -9
_diffrn_reflns_limit_h_max     8
_diffrn_reflns_limit_k_min     -9
_diffrn_reflns_limit_k_max     8
_diffrn_reflns_limit_l_min     -12
_diffrn_reflns_limit_l_max     12
_diffrn_standards_number     0
_diffrn_standards_interval_count     ?
_diffrn_standards_interval_time     ?
_diffrn_standards_decay_%     ?
_refine_special_details
;
 Refinement of F^2^ against ALL reflections.  The weighted R-factor wR and
 goodness of fit S are based on F^2^, conventional R-factors R are based
 on F, with F set to zero for negative F^2^. The threshold expression of
 F^2^ > 2sigma(F^2^) is used only for calculating R-factors(gt) etc. and is
 not relevant to the choice of reflections for refinement.  R-factors based
 on F^2^ are statistically about twice as large as those based on F, and R-
 factors based on ALL data will be even larger.
;
_reflns_number_total     2390
_reflns_number_gt     2381
_reflns_threshold_expression     I>2\s(I)
_refine_ls_structure_factor_coef     Fsqd
_refine_ls_matrix_type     full
_refine_ls_R_factor_all     0.0176
_refine_ls_R_factor_gt     0.0174
_refine_ls_wR_factor_gt     0.0450
_refine_ls_wR_factor_ref     0.0451
_refine_ls_goodness_of_fit_ref     1.178
_refine_ls_restrained_S_all     1.178
_refine_ls_number_reflns     2390
_refine_ls_number_parameters     144
_refine_ls_number_restraints     0
_refine_ls_hydrogen_treatment     mixed
_refine_ls_weighting_scheme     calc
_refine_ls_weighting_details
         'calc w=1/[\s^2^(Fo^2^)+(0.0216P)^2^+1.1824P] where P=(Fo^2^+2Fc^2^)/3'
_atom_sites_solution_hydrogens     geom
_atom_sites_solution_primary     direct
_atom_sites_solution_secondary     difmap
_refine_ls_shift/su_max     0.018
_refine_ls_shift/su_mean     0.001
_refine_diff_density_max     0.589
_refine_diff_density_min     -0.669
_refine_ls_extinction_method     none
_refine_ls_extinction_coef     ?
loop_
    _atom_type_symbol
    _atom_type_description
    _atom_type_scat_dispersion_real
    _atom_type_scat_dispersion_imag
    _atom_type_scat_source
    'C' 'C' 0.0033 0.0016
                         'International Tables Vol C Tables 4.2.6.8 and 6.1.1.4'
    'H' 'H' 0.0000 0.0000
                         'International Tables Vol C Tables 4.2.6.8 and 6.1.1.4'
    'N' 'N' 0.0061 0.0033
                         'International Tables Vol C Tables 4.2.6.8 and 6.1.1.4'
    'O' 'O' 0.0106 0.0060
                         'International Tables Vol C Tables 4.2.6.8 and 6.1.1.4'
    'Cl' 'Cl' 0.1484 0.1585
                         'International Tables Vol C Tables 4.2.6.8 and 6.1.1.4'
    'Au' 'Au' -2.0133 8.8022
                         'International Tables Vol C Tables 4.2.6.8 and 6.1.1.4'
_computing_data_collection     'X-AREA (Stoe & Cie, 2005)'
_computing_cell_refinement     'X-AREA (Stoe & Cie, 2005)'
_computing_data_reduction     'X-RED (Stoe & Cie, 2005)'
_computing_structure_solution     'SHELXS97 (Sheldrick, 2008)'
_computing_structure_refinement     'SHELXL97 (Sheldrick, 2008)'
_computing_molecular_graphics     'ORTEP-3 for Windows (Farrugia, 1997)'
_computing_publication_material     'WinGX (Farrugia, 1999)'
loop_
    _atom_site_type_symbol
    _atom_site_label
    _atom_site_fract_x
    _atom_site_fract_y
    _atom_site_fract_z
    _atom_site_U_iso_or_equiv
    _atom_site_adp_type
    _atom_site_calc_flag
    _atom_site_refinement_flags
    _atom_site_occupancy
    _atom_site_disorder_assembly
    _atom_site_disorder_group
    Au Au1 0.774200(17) 0.949008(17) 0.436516(13) 0.01917(8) Uani d . 1 . .
    Cl Cl1 0.65158(14) 0.91699(13) 0.64419(10) 0.0271(2) Uani d . 1 . .
    Cl Cl2 0.77516(14) 0.66859(13) 0.45325(10) 0.0249(2) Uani d . 1 . .
    Cl Cl3 0.88196(14) 0.98407(13) 0.22535(10) 0.0257(2) Uani d . 1 . .
    Cl Cl4 0.79013(16) 1.22269(14) 0.42240(12) 0.0362(3) Uani d . 1 . .
    O O1 0.8055(4) 0.5576(4) -0.1123(3) 0.0230(6) Uani d . 1 . .
    O O2 0.6857(4) 0.6728(3) 0.1006(3) 0.0227(6) Uani d . 1 . .
    O O3 0.6136(4) 0.3371(5) 0.0862(4) 0.0259(7) Uani d . 1 . .
    H H3C 0.666(7) 0.406(7) 0.049(5) 0.019(15) Uiso d . 1 . .
    H H3D 0.689(8) 0.264(8) 0.118(5) 0.034(17) Uiso d . 1 . .
    N N1 0.3824(4) 0.5189(4) 0.2598(3) 0.0193(7) Uani d . 1 . .
    H H1C 0.4424 0.4823 0.1909 0.023 Uiso calc R 1 . .
    H H1D 0.3672 0.4259 0.3230 0.023 Uiso calc R 1 . .
    C C1 0.7938(5) 0.3778(5) -0.2343(4) 0.0231(9) Uani d . 1 . .
    H H1A 0.7787 0.2856 -0.1594 0.028 Uiso calc R 1 . .
    H H1B 0.8544 0.3272 -0.3043 0.028 Uiso calc R 1 . .
    C C2 0.9019(5) 0.4874(5) -0.2162(4) 0.0228(9) Uani d . 1 . .
    H H2A 1.0152 0.4194 -0.1983 0.027 Uiso calc R 1 . .
    H H2B 0.9210 0.5783 -0.2913 0.027 Uiso calc R 1 . .
    C C3 0.8743(5) 0.6921(5) -0.0984(4) 0.0232(9) Uani d . 1 . .
    H H3A 0.9062 0.7677 -0.1798 0.028 Uiso calc R 1 . .
    H H3B 0.9779 0.6447 -0.0597 0.028 Uiso calc R 1 . .
    C C4 0.7321(6) 0.7883(5) -0.0161(4) 0.0259(9) Uani d . 1 . .
    H H4A 0.7733 0.8800 -0.0025 0.031 Uiso calc R 1 . .
    H H4B 0.6303 0.8385 -0.0566 0.031 Uiso calc R 1 . .
    C C5 0.5532(5) 0.7528(5) 0.1851(4) 0.0242(9) Uani d . 1 . .
    H H5A 0.4568 0.8215 0.1431 0.029 Uiso calc R 1 . .
    H H5B 0.5998 0.8274 0.2147 0.029 Uiso calc R 1 . .
    C C6 0.4895(5) 0.6163(5) 0.2940(4) 0.0232(9) Uani d . 1 . .
    H H6A 0.4190 0.6689 0.3610 0.028 Uiso calc R 1 . .
    H H6B 0.5900 0.5367 0.3257 0.028 Uiso calc R 1 . .
loop_
    _atom_site_aniso_label
    _atom_site_aniso_U_11
    _atom_site_aniso_U_22
    _atom_site_aniso_U_33
    _atom_site_aniso_U_12
    _atom_site_aniso_U_13
    _atom_site_aniso_U_23
    Au1 0.01758(11) 0.01715(11) 0.02133(12) -0.00433(7) -0.00015(7) -0.00455(7)
    Cl1 0.0296(5) 0.0268(5) 0.0227(6) -0.0041(4) -0.0003(4) -0.0077(4)
    Cl2 0.0334(6) 0.0204(5) 0.0217(5) -0.0106(4) -0.0006(4) -0.0055(4)
    Cl3 0.0271(5) 0.0229(5) 0.0236(5) -0.0074(4) 0.0019(4) -0.0037(4)
    Cl4 0.0433(7) 0.0205(5) 0.0411(7) -0.0105(5) 0.0085(5) -0.0118(5)
    O1 0.0223(14) 0.0256(15) 0.0229(16) -0.0110(12) 0.0022(12) -0.0083(12)
    O2 0.0249(15) 0.0196(14) 0.0227(16) -0.0063(12) -0.0022(12) -0.0039(12)
    O3 0.0223(17) 0.0229(17) 0.0312(19) -0.0092(16) 0.0008(15) -0.0049(14)
    N1 0.0197(17) 0.0206(17) 0.0162(17) -0.0061(13) 0.0016(14) -0.0046(14)
    C1 0.020(2) 0.023(2) 0.027(2) -0.0009(16) -0.0022(17) -0.0108(18)
    C2 0.018(2) 0.027(2) 0.022(2) -0.0043(17) 0.0019(17) -0.0077(18)
    C3 0.023(2) 0.024(2) 0.025(2) -0.0102(17) -0.0032(17) -0.0057(18)
    C4 0.032(2) 0.019(2) 0.027(2) -0.0099(18) -0.0062(19) -0.0021(17)
    C5 0.025(2) 0.021(2) 0.029(2) -0.0057(17) -0.0029(18) -0.0100(18)
    C6 0.022(2) 0.026(2) 0.026(2) -0.0046(17) -0.0044(17) -0.0123(18)
_geom_special_details
;
All e.s.d.'s (except the e.s.d. in the dihedral angle between two l.s.
planes) are estimated using the full covariance matrix. The cell e.s.d.'s
are taken into account individually in the estimation of e.s.d.'s in
distances, angles and torsion angles; correlations between e.s.d.'s in
cell parameters are only used when they are defined by crystal symmetry.
An approximate (isotropic) treatment of cell e.s.d.'s is used for
estimating e.s.d.'s involving l.s. planes.
;
loop_
    _geom_bond_atom_site_label_1
    _geom_bond_atom_site_label_2
    _geom_bond_site_symmetry_2
    _geom_bond_distance
    _geom_bond_publ_flag
    Cl1 Au1 . 2.2796(11) yes
    Cl2 Au1 . 2.2877(10) yes
    Cl3 Au1 . 2.2912(11) yes
    Cl4 Au1 . 2.2751(11) yes
    O3 H3C . 0.71(6) ?
    O3 H3D . 0.76(6) ?
    N1 C1 2_665 1.496(5) ?
    N1 H1C . 0.9000 ?
    N1 H1D . 0.9000 ?
    C1 C2 . 1.495(6) ?
    C1 N1 2_665 1.496(5) ?
    C1 H1A . 0.9700 ?
    C1 H1B . 0.9700 ?
    C2 O1 . 1.429(5) ?
    C2 H2A . 0.9700 ?
    C2 H2B . 0.9700 ?
    C3 O1 . 1.432(5) ?
    C3 C4 . 1.500(6) ?
    C3 H3A . 0.9700 ?
    C3 H3B . 0.9700 ?
    C4 O2 . 1.419(5) ?
    C4 H4A . 0.9700 ?
    C4 H4B . 0.9700 ?
    C5 O2 . 1.412(5) ?
    C5 C6 . 1.501(6) ?
    C5 H5A . 0.9700 ?
    C5 H5B . 0.9700 ?
    C6 N1 . 1.501(5) ?
    C6 H6A . 0.9700 ?
    C6 H6B . 0.9700 ?
loop_
    _geom_angle_atom_site_label_1
    _geom_angle_atom_site_label_2
    _geom_angle_atom_site_label_3
    _geom_angle_site_symmetry_1
    _geom_angle_site_symmetry_3
    _geom_angle
    _geom_angle_publ_flag
    Cl4 Au1 Cl1 . . 90.20(4) yes
    Cl4 Au1 Cl2 . . 176.52(4) yes
    Cl1 Au1 Cl2 . . 89.96(4) yes
    Cl4 Au1 Cl3 . . 90.30(4) yes
    Cl1 Au1 Cl3 . . 176.79(3) yes
    Cl2 Au1 Cl3 . . 89.74(4) yes
    C2 O1 C3 . . 113.3(3) ?
    C5 O2 C4 . . 112.8(3) ?
    H3C O3 H3D . . 103(6) ?
    C1 N1 C6 2_665 . 113.5(3) ?
    C1 N1 H1C 2_665 . 108.9 ?
    C6 N1 H1C . . 108.9 ?
    C1 N1 H1D 2_665 . 108.9 ?
    C6 N1 H1D . . 108.9 ?
    H1C N1 H1D . . 107.7 ?
    C2 C1 N1 . 2_665 110.8(3) ?
    C2 C1 H1A . . 109.5 ?
    N1 C1 H1A 2_665 . 109.5 ?
    C2 C1 H1B . . 109.5 ?
    N1 C1 H1B 2_665 . 109.5 ?
    H1A C1 H1B . . 108.1 ?
    O1 C2 C1 . . 106.6(3) ?
    O1 C2 H2A . . 110.4 ?
    C1 C2 H2A . . 110.4 ?
    O1 C2 H2B . . 110.4 ?
    C1 C2 H2B . . 110.4 ?
    H2A C2 H2B . . 108.6 ?
    O1 C3 C4 . . 106.8(3) ?
    O1 C3 H3A . . 110.4 ?
    C4 C3 H3A . . 110.4 ?
    O1 C3 H3B . . 110.4 ?
    C4 C3 H3B . . 110.4 ?
    H3A C3 H3B . . 108.6 ?
    O2 C4 C3 . . 108.8(3) ?
    O2 C4 H4A . . 109.9 ?
    C3 C4 H4A . . 109.9 ?
    O2 C4 H4B . . 109.9 ?
    C3 C4 H4B . . 109.9 ?
    H4A C4 H4B . . 108.3 ?
    O2 C5 C6 . . 108.5(3) ?
    O2 C5 H5A . . 110.0 ?
    C6 C5 H5A . . 110.0 ?
    O2 C5 H5B . . 110.0 ?
    C6 C5 H5B . . 110.0 ?
    H5A C5 H5B . . 108.4 ?
    C5 C6 N1 . . 112.9(3) ?
    C5 C6 H6A . . 109.0 ?
    N1 C6 H6A . . 109.0 ?
    C5 C6 H6B . . 109.0 ?
    N1 C6 H6B . . 109.0 ?
    H6A C6 H6B . . 107.8 ?
loop_
    _geom_torsion_atom_site_label_1
    _geom_torsion_atom_site_label_2
    _geom_torsion_atom_site_label_3
    _geom_torsion_atom_site_label_4
    _geom_torsion_site_symmetry_1
    _geom_torsion_site_symmetry_2
    _geom_torsion_site_symmetry_3
    _geom_torsion_site_symmetry_4
    _geom_torsion
    _geom_torsion_publ_flag
    N1 C1 C2 O1 2_665 . . . 59.1(4) ?
    O1 C3 C4 O2 . . . . 58.5(4) ?
    O2 C5 C6 N1 . . . . -71.6(4) ?
    C5 C6 N1 C1 . . . 2_665 -70.3(4) ?
    C1 C2 O1 C3 . . . . -168.3(3) ?
    C4 C3 O1 C2 . . . . 162.2(3) ?
    C6 C5 O2 C4 . . . . 169.1(3) ?
    C3 C4 O2 C5 . . . . 179.4(3) ?
loop_
    _geom_hbond_atom_site_label_D
    _geom_hbond_atom_site_label_H
    _geom_hbond_atom_site_label_A
    _geom_hbond_site_symmetry_A
    _geom_hbond_distance_DH
    _geom_hbond_distance_HA
    _geom_hbond_distance_DA
    _geom_hbond_angle_DHA
    _geom_hbond_publ_flag
    N1 H1C O1 2_665 0.90 2.49 2.791(5) 100.00 yes
    N1 H1C O3 . 0.90 1.98 2.844(3) 160.00 yes
    N1 H1D Cl1 2_666 0.90 2.81 3.540(4) 139.00 yes
    N1 H1D Cl2 2_666 0.90 2.49 3.262(3) 143.00 yes
    O3 H3C O1 . 0.76(6) 2.14(6) 2.858(4) 158(6) yes
    O3 H3C O2 . 0.76(6) 2.51(6) 3.057(3) 130(5) yes
    O3 H3D Cl3 1_545 0.81(7) 2.59(6) 3.378(4) 167.00 yes
data_global
_journal_date_recd_electronic     2008-05-18
_journal_date_accepted     2008-05-21
_journal_name_full     'Acta Crystallographica, Section E'
_journal_year     2008
_journal_volume     64
_journal_issue      6
_journal_page_first     m840
_journal_page_last     m841
_journal_paper_category     QM
_journal_coeditor_code     HK2465
_publ_contact_author
;
  'Mohammad Yousefi'
   Islamic Azad University
   Shahr-e-Rey Branch
   Tehran
   Iran
;
_publ_contact_author_email     myousefi50@yahoo.com
_publ_contact_author_fax     '0098 021 55277888'
_publ_contact_author_phone     '0098 021 55277850'
_publ_section_title
;
1,4,10,13-Tetraoxa-7,16-diazoniacyclooctadecane bis[tetrachloridoaurate(III)]
dihydrate
;
loop_
    _publ_author_name
    _publ_author_address
    'Hojjat Kashani, Leila'
;      Islamic Azad University,
       Shahr-e-Rey Branch,
       Tehran
       Iran
;
    'Yousefi, Mohammad'
;      Islamic Azad University,
       Shahr-e-Rey Branch,
       Tehran
       Iran
;
    'Amani, Vahid'
;      Islamic Azad University,
       Shahr-e-Rey Branch,
       Tehran
       Iran
;
    'Khavasi, Hamid Reza'
;      Department of Chemistry,
       Shahid Beheshti University,
       Tehran 1983963113
       Iran
;
