# Supplementary material for: 1,4,10,13-Tetra­oxa-7,16-diazo­niacyclo­octadecane bis­[tetra­chloridoaurate(III)] dihydrate
Source: Acta Crystallogr Sect E Struct Rep Online. 2008 May 24;64(Pt 6):m840–1. doi: 10.1107/S1600536808015353 (PMC2961538; doi:10.1107/S1600536808015353)
Supplement: Supplementary file 2 [file e-64-0m840-Isup2.hkl]

#
# h,k,l, Fc-squared, Fo-squared, sigma(Fo-squared) and status flag
#
data_I
_shelx_title ' KH153 YOUSEFI/SHAHRE-REY BRANCH/20.11.86'
_shelx_refln_list_code          4
_shelx_F_calc_maximum      154.72
_exptl_crystal_F_000      1888.00
_reflns_d_resolution_high  0.8885
 
loop_
 _symmetry_equiv_pos_as_xyz
 'x, y, z'
 '-x, -y, -z'
 
_cell_length_a     8.0168
_cell_length_b     8.3359
_cell_length_c    11.2989
_cell_angle_alpha  73.063
_cell_angle_beta   75.965
_cell_angle_gamma  74.929
 
_shelx_F_squared_multiplier     1.000
 
loop_
 _refln_index_h
 _refln_index_k
 _refln_index_l
 _refln_F_squared_calc
 _refln_F_squared_meas
 _refln_F_squared_sigma
 _refln_observed_status
   1   0   0      154.71      201.36     12.92 o
   4   0   0     4976.46     4932.82    219.05 o
   5   0   0     6356.40     5966.79     19.13 o
   6   0   0     2701.49     2587.36     21.66 o
   7   0   0     7427.20     6955.34     19.63 o
   8   0   0     1003.52      969.79      8.27 o
  -8   1   0       17.85       32.41      5.25 o
  -7   1   0     3710.57     3827.01     14.55 o
  -6   1   0      994.11     1028.90      8.53 o
  -5   1   0     3693.51     3624.38     14.29 o
  -4   1   0     3468.65     3387.46     14.41 o
  -3   1   0     5462.55     5364.13     19.20 o
  -2   1   0    12745.30    12334.72     32.55 o
  -1   1   0    11716.72    11783.02     37.90 o
   0   1   0    12838.82    12863.63    106.63 o
   1   1   0     1890.41     1962.90     12.86 o
   3   1   0        6.42       55.75      5.37 o
   4   1   0     4134.40     4119.58     20.81 o
   5   1   0      382.87      381.01      7.74 o
   6   1   0     2662.70     2639.46     47.68 o
   7   1   0     1793.15     1746.41     45.26 o
   8   1   0     2487.51     2428.92     18.24 o
  -7   2   0     3936.89     3921.04     14.31 o
  -6   2   0       12.25       32.79      3.48 o
  -5   2   0     2605.16     2479.80     10.83 o
  -4   2   0       46.60       51.01      4.60 o
  -3   2   0     3766.35     3648.67     44.76 o
  -2   2   0     6034.83     5930.69     19.65 o
  -1   2   0    11462.11    11357.85     30.13 o
   0   2   0    10700.00    10460.85     23.47 o
   1   2   0     2064.49     1987.06     27.16 o
   2   2   0     2577.59     2455.50     59.05 o
   3   2   0       28.92       55.44      3.74 o
   4   2   0     2549.02     2481.33     13.52 o
   5   2   0      111.83      111.34      5.25 o
   6   2   0     5510.66     5600.51     20.69 o
   7   2   0      601.53      611.44      7.49 o
   8   2   0     3850.59     3857.67    113.22 o
  -7   3   0     2386.39     2447.83     11.48 o
  -6   3   0     1097.62     1068.95      8.13 o
  -5   3   0     3105.68     3016.69     11.46 o
  -4   3   0       33.12       37.97      3.33 o
  -3   3   0    13227.76    12885.65     24.50 o
  -2   3   0     1767.39     1750.00      8.15 o
   0   3   0    13404.53    13437.59     31.11 o
   2   3   0    12745.62    12038.91     26.89 o
   3   3   0     3033.36     3190.75     14.33 o
   4   3   0     8528.75     8870.55     23.06 o
   5   3   0      168.18      184.90      5.78 o
   6   3   0    10630.01    10332.31     24.54 o
   7   3   0      129.68      147.58     10.10 o
   8   3   0     6903.76     6751.96    198.19 o
  -6   4   0      926.63      934.99      7.17 o
  -5   4   0     2625.09     2633.66     11.19 o
  -4   4   0     1049.49     1022.79      6.03 o
  -3   4   0    12752.80    12067.89     22.15 o
  -2   4   0       57.09       89.29     24.71 o
   0   4   0     2243.80     2227.14     25.36 o
   1   4   0    14582.73    14631.95     28.31 o
   2   4   0     4128.60     4102.51     12.46 o
   3   4   0     4171.40     4228.79     12.35 o
   4   4   0     3205.91     3176.83     68.34 o
   5   4   0     1960.27     2025.25     11.15 o
   6   4   0     8246.23     8164.92     20.40 o
   7   4   0      763.54      764.90     29.54 o
   8   4   0     6836.58     6897.05    236.63 o
  -6   5   0     1271.05     1491.34      9.16 o
  -5   5   0     1145.23     1151.77      8.13 o
  -4   5   0      929.64      941.80     15.02 o
  -3   5   0     5614.14     5673.98     15.70 o
  -2   5   0      570.12      575.11      7.32 o
  -1   5   0    11031.63    11056.62     25.76 o
   0   5   0       24.58       33.90      2.57 o
   1   5   0     5802.48     5687.00     58.44 o
   2   5   0      284.21      311.85     22.55 o
   3   5   0      882.08      899.91      5.98 o
   4   5   0     3462.70     3462.91     10.58 o
   5   5   0     2615.51     2596.45     33.93 o
   6   5   0     2547.35     2541.66     35.08 o
   7   5   0     1450.52     1498.49     28.33 o
   8   5   0     2323.26     2281.77     13.42 o
  -5   6   0      303.31      300.85      6.49 o
  -4   6   0     1961.69     1989.57      7.53 o
  -3   6   0     1904.58     1898.03     15.18 o
  -2   6   0     1628.99     1672.93      9.59 o
  -1   6   0     5439.05     5423.48     45.53 o
   0   6   0      235.04      249.27      8.32 o
   1   6   0     3731.03     3725.21     72.14 o
   2   6   0       30.00       42.32      3.69 o
   3   6   0     3536.58     3463.10      9.65 o
   4   6   0       44.32       56.36      3.13 o
   5   6   0     4993.39     5003.14    185.64 o
   6   6   0     1377.96     1368.61     68.78 o
   7   6   0     3939.83     3795.11     14.55 o
  -3   7   0     2076.48     2038.78     79.90 o
  -2   7   0     7769.98     8049.77     63.94 o
  -1   7   0     6007.28     5913.04     45.41 o
   0   7   0     4880.75     4837.21    123.73 o
   1   7   0     5216.69     5294.31     15.22 o
   2   7   0      450.52      440.95     19.42 o
   3   7   0     6604.50     6465.46     68.85 o
   4   7   0       35.49       49.52      8.92 o
   5   7   0     7700.53     7790.11    222.35 o
   6   7   0      197.18      228.50      6.21 o
  -2   8   0     5806.68     5680.13    107.55 o
  -1   8   0      726.00      742.35     12.43 o
   0   8   0     2961.08     2901.45     31.29 o
   1   8   0     1521.54     1487.96      9.25 o
   2   8   0     1592.93     1496.35      8.53 o
   3   8   0     1153.65     1149.42      8.17 o
   4   8   0      388.05      379.74      6.26 o
   5   8   0     3623.70     3463.81     13.57 o
  -4  -8   1       28.21       30.94      3.64 o
  -3  -8   1     4916.83     4608.17     14.24 o
  -2  -8   1      276.23      256.69      5.80 o
  -1  -8   1     2365.27     2275.97     10.35 o
   0  -8   1      573.28      553.05     20.17 o
   1  -8   1     1611.26     1541.25     34.37 o
  -6  -7   1     3475.68     3318.77     13.23 o
  -5  -7   1     8797.16     8572.59     19.99 o
  -4  -7   1     1144.04     1108.57      8.20 o
  -3  -7   1    11745.30    11220.06     20.40 o
  -2  -7   1        0.74        2.71      4.60 o
  -1  -7   1     5071.64     4982.56     11.28 o
   0  -7   1      633.64      632.60      4.67 o
   1  -7   1     4069.26     4137.07     18.90 o
   2  -7   1     1853.76     1856.15     17.39 o
   3  -7   1     2588.39     2627.89     54.84 o
  -7  -6   1      569.04      604.21      6.74 o
  -6  -6   1     3200.22     3255.15     13.57 o
  -5  -6   1     3139.64     3053.67     11.82 o
  -4  -6   1     4407.96     4480.36     13.97 o
  -3  -6   1     1709.25     1748.27     38.33 o
  -2  -6   1      703.99      701.78      9.49 o
  -1  -6   1     2181.52     2167.01     20.60 o
   0  -6   1        1.78       22.86     13.66 o
   1  -6   1     4379.65     4403.38     76.45 o
   2  -6   1      287.10      309.22     11.00 o
   3  -6   1     5858.90     5932.45    105.63 o
   4  -6   1      649.74      652.36      6.57 o
   5  -6   1     2130.87     2142.78     67.20 o
  -7  -5   1       54.55       57.41      5.78 o
  -6  -5   1     4223.57     4241.17     14.38 o
  -5  -5   1     1862.99     1996.17     10.59 o
  -4  -5   1     1558.09     1575.31      8.51 o
  -3  -5   1     3458.16     3431.74     28.46 o
  -2  -5   1      303.98      314.74     10.19 o
  -1  -5   1     1403.70     1462.62     25.73 o
   0  -5   1      516.31      513.69     12.49 o
   1  -5   1     3415.65     3436.58     78.50 o
   2  -5   1       11.01       23.67      3.58 o
   3  -5   1     8146.34     8162.32    147.00 o
   4  -5   1      259.09      267.71      4.78 o
   5  -5   1     3022.31     3076.02     10.58 o
   6  -5   1      298.42      300.02      6.16 o
  -8  -4   1     2398.15     2352.28     13.69 o
  -7  -4   1       41.62       53.19      5.49 o
  -6  -4   1    12648.93    12783.08     26.08 o
  -5  -4   1      124.80      125.29      5.58 o
  -4  -4   1    13694.25    13593.23    183.08 o
  -3  -4   1     2138.55     2258.54     40.40 o
  -2  -4   1     8066.99     8103.24     80.32 o
  -1  -4   1     5613.34     5620.97     55.50 o
   0  -4   1     4805.69     4613.93     58.31 o
   2  -4   1     4293.21     4323.68     43.18 o
   3  -4   1    15052.57    14683.89     25.12 o
   4  -4   1       86.07       99.20      3.30 o
   5  -4   1     7215.81     6986.05     16.49 o
   6  -4   1     1056.15     1079.95      8.22 o
  -8  -3   1     3321.11     3097.44     14.56 o
  -7  -3   1     2801.48     2743.03     21.14 o
  -6  -3   1    10675.66    10321.02     24.23 o
  -5  -3   1      258.87      244.11      9.68 o
  -3  -3   1       12.45       18.54      3.83 o
  -2  -3   1    12081.83    11756.31    140.09 o
  -1  -3   1      700.65      674.29      7.54 o
   0  -3   1    10514.27    10282.26     67.47 o
   1  -3   1     9542.09     9352.42     58.48 o
   2  -3   1     9032.22     8935.47     70.57 o
   4  -3   1     2813.31     2717.85    119.09 o
   5  -3   1     7046.60     7120.95     17.62 o
   6  -3   1       56.62       64.64      4.99 o
   7  -3   1     2544.67     2462.14     10.76 o
  -8  -2   1     1882.74     1858.08     30.87 o
  -7  -2   1     2378.14     2359.88     24.63 o
  -6  -2   1     6342.54     6338.19    148.44 o
  -5  -2   1     1594.67     1624.27     24.48 o
  -4  -2   1     4193.42     4037.96    108.84 o
  -3  -2   1       61.88       68.58      3.38 o
  -2  -2   1     1854.03     1733.93      9.46 o
  -1  -2   1     1023.58     1053.85     22.84 o
   0  -2   1     7774.34     7534.89    166.21 o
   1  -2   1     2947.58     2985.38     85.05 o
   3  -2   1     1928.41     1857.18      8.95 o
   4  -2   1     2646.01     2865.61     12.39 o
   5  -2   1     1996.75     1932.94     10.43 o
   6  -2   1      619.34      641.61      7.02 o
   7  -2   1      620.33      647.26      7.36 o
  -8  -1   1      156.20      177.07      4.66 o
  -7  -1   1     4977.16     4952.50    102.31 o
  -6  -1   1     3473.43     3354.31     56.96 o
  -5  -1   1     4766.73     4672.41    155.37 o
  -4  -1   1     4564.04     4452.52     69.98 o
  -3  -1   1     1836.56     1842.60      8.68 o
  -2  -1   1     2027.86     1995.06     48.33 o
  -1  -1   1     3039.64     3177.55     27.60 o
   1  -1   1     2562.30     2679.52     19.79 o
   3  -1   1     3024.43     2953.63     59.52 o
   5  -1   1     2725.69     2715.13     12.56 o
   6  -1   1      700.83      658.46      6.47 o
   7  -1   1     2588.86     2628.39     12.15 o
   8  -1   1      294.38      301.75      6.38 o
  -8   0   1        1.41       11.60      5.13 o
  -7   0   1     9796.29     9822.92     24.30 o
  -6   0   1     1292.54     1306.69     12.43 o
  -4   0   1     5186.46     5046.27     57.57 o
  -1   0   1     5483.65     5561.58     69.56 o
   0   0   1    21021.57    21648.97    514.11 o
   1   0   1     1006.80     1054.07     17.46 o
   3   0   1      248.98      253.57     10.00 o
   5   0   1     1907.03     1844.18     45.76 o
   6   0   1     3282.23     3143.97    100.49 o
   7   0   1     3405.58     3340.29     14.02 o
   8   0   1     1506.95     1483.16     10.19 o
  -8   1   1      652.45      665.10      8.01 o
  -7   1   1     8409.84     8372.38     21.36 o
  -6   1   1      250.22      265.65      5.90 o
  -5   1   1     9606.23     9404.34     22.46 o
  -4   1   1      132.13      157.84      5.20 o
  -3   1   1     3355.86     3321.45     15.34 o
  -2   1   1     2770.05     2692.26     24.90 o
   1   1   1     7735.00     8294.41     39.45 o
   3   1   1      811.12      816.77     11.22 o
   4   1   1     8767.15     9119.16     32.43 o
   5   1   1      241.04      251.22      5.28 o
   6   1   1     4794.25     4761.99     16.57 o
   7   1   1      185.47      181.74      4.04 o
   8   1   1     3414.59     3325.19     32.35 o
  -7   2   1     3129.39     3069.47     13.23 o
  -6   2   1      148.38      162.25      5.32 o
  -5   2   1     2417.69     2399.38     10.74 o
  -4   2   1       77.92       88.09      4.82 o
  -3   2   1     2550.83     2541.78     12.32 o
  -2   2   1       50.29       57.12      3.01 o
  -1   2   1     1628.58     1653.91     19.99 o
   0   2   1     9798.15     9533.93    182.98 o
   3   2   1     7222.11     6885.35     23.99 o
   4   2   1     3715.25     3789.19     17.59 o
   5   2   1      505.53      494.45      5.39 o
   6   2   1     1266.27     1362.10     13.39 o
   7   2   1       36.52       41.27      3.76 o
   8   2   1     3281.06     3099.71     60.06 o
  -7   3   1     2981.27     2962.30     12.10 o
  -6   3   1     1878.12     1831.91      9.25 o
  -5   3   1     3945.59     3975.98     13.61 o
  -4   3   1      258.05      259.97      5.49 o
  -3   3   1     5508.23     5376.19     13.32 o
  -2   3   1       28.43       43.90      2.65 o
   0   3   1      547.76      592.97      9.37 o
   2   3   1     4785.78     4803.90     18.19 o
   3   3   1     6733.66     6646.55     20.73 o
   4   3   1     6626.90     6343.39     19.89 o
   5   3   1      995.44      978.92      8.32 o
   6   3   1     5601.63     5827.50    125.67 o
   7   3   1      675.56      714.78      6.68 o
   8   3   1     4600.75     4547.88    193.62 o
  -6   4   1     4890.08     4948.17     15.27 o
  -5   4   1     2845.69     2910.81     11.63 o
  -4   4   1     6672.33     6663.38    155.33 o
  -3   4   1     5524.40     5439.47     63.44 o
  -2   4   1     3715.48     3730.31     44.80 o
   0   4   1      406.32      410.50      9.05 o
   2   4   1      471.49      466.54     14.13 o
   3   4   1    19933.36    19579.90     31.66 o
   4   4   1     3602.44     3515.34     13.42 o
   5   4   1     4460.11     4324.30     15.65 o
   6   4   1     4823.34     4992.10     16.85 o
   7   4   1     1440.73     1557.42     19.43 o
   8   4   1     5782.86     6000.67    119.61 o
  -6   5   1     2356.44     2437.23     11.46 o
  -5   5   1       98.27      126.89      3.88 o
  -4   5   1      869.93      896.30     16.81 o
  -3   5   1      898.86      909.42     11.54 o
  -2   5   1     1755.31     1755.13     20.45 o
  -1   5   1     6227.56     6218.15     38.51 o
   0   5   1     1313.74     1261.08     19.86 o
   1   5   1     8645.21     8216.12    236.53 o
   2   5   1        5.12       17.70      3.17 o
   3   5   1     2616.51     2646.12     38.91 o
   4   5   1       11.30       50.41     19.46 o
   5   5   1     1628.74     1677.79     10.00 o
   6   5   1       37.51       51.05      3.88 o
   7   5   1     2356.97     2435.03     12.46 o
   8   5   1      960.71     1016.30      6.63 o
  -5   6   1        1.39        1.92      3.36 o
  -4   6   1     1362.17     1298.49     47.83 o
  -3   6   1      359.61      386.89      9.75 o
  -2   6   1     3239.94     3254.24      7.93 o
  -1   6   1     3737.91     3641.49     50.27 o
   0   6   1     5615.19     5708.17     23.86 o
   1   6   1     6414.79     6185.73    167.15 o
   2   6   1     1106.14     1098.82      5.89 o
   3   6   1     4581.42     4558.92    107.75 o
   4   6   1        5.74       50.09     21.32 o
   5   6   1     1559.35     1553.08      7.28 o
   6   6   1      402.91      438.77     10.70 o
   7   6   1     3106.28     3120.95     71.99 o
  -4   7   1     2388.51     2252.81     66.66 o
  -3   7   1       14.81       16.65      3.64 o
  -2   7   1     7399.49     7504.56     42.83 o
  -1   7   1      728.38      746.30     20.36 o
   0   7   1     9510.30     9535.48    249.16 o
   1   7   1     4745.94     4575.54    204.98 o
   2   7   1     5460.57     5573.90     77.55 o
   3   7   1     3617.78     3611.23     29.11 o
   4   7   1      491.27      510.80      4.53 o
   5   7   1     5504.64     5596.79    125.15 o
   6   7   1       21.26       31.61      3.89 o
   7   7   1     6981.12     6686.74    189.66 o
  -2   8   1     4664.47     4645.11     59.21 o
  -1   8   1       12.25       18.91      5.61 o
   0   8   1     6106.85     5608.61     15.99 o
   1   8   1      691.43      701.65     21.86 o
   2   8   1     2767.55     2815.34     76.68 o
   3   8   1     1699.58     1656.21     46.24 o
   4   8   1     1398.69     1324.43     41.08 o
   5   8   1     2223.88     2008.22     63.40 o
   1   9   1       42.74       55.78      5.08 o
   2   9   1     1295.71     1196.44     79.09 o
   3   9   1       79.00       74.68      5.58 o
  -3  -8   2     5017.31     4748.62     15.17 o
  -2  -8   2      131.72      132.43      4.17 o
  -1  -8   2     3494.53     3518.42    127.67 o
   0  -8   2      478.37      450.98      4.55 o
   1  -8   2     1639.65     1524.83     83.32 o
  -5  -7   2     1847.05     1761.04      9.52 o
  -4  -7   2     2888.83     2838.86     11.07 o
  -3  -7   2     6395.35     6469.56     11.64 o
  -2  -7   2     1432.78     1429.14     17.49 o
  -1  -7   2     7501.90     7488.31     62.46 o
   0  -7   2      119.10      120.80      3.86 o
   1  -7   2     4130.83     4146.01    131.58 o
   2  -7   2      388.70      403.39     13.10 o
   3  -7   2     3934.89     3966.03     25.24 o
  -6  -6   2     3292.39     3206.19     13.76 o
  -5  -6   2      860.33      922.52      8.08 o
  -4  -6   2     6458.32     6485.76    101.94 o
  -3  -6   2     5369.83     5589.02     56.26 o
  -2  -6   2     2488.30     2504.53     29.74 o
  -1  -6   2     5284.31     5364.46    125.49 o
   0  -6   2      491.91      522.78     12.56 o
   1  -6   2     2028.10     2024.39     24.19 o
   2  -6   2       60.30       66.07      2.95 o
   3  -6   2     3670.40     3559.42     96.46 o
   4  -6   2        3.14       20.91      6.48 o
  -7  -5   2        9.04       13.47      5.46 o
  -6  -5   2     2280.17     2356.72     11.89 o
  -5  -5   2       26.53       35.21      4.05 o
  -4  -5   2     6143.17     6343.60     50.42 o
  -3  -5   2      932.22      937.90      6.09 o
  -2  -5   2     7093.89     7140.76     67.86 o
  -1  -5   2      706.04      720.36      8.94 o
   0  -5   2     1100.59     1057.18     27.21 o
   1  -5   2     1293.05     1275.00     25.21 o
   2  -5   2      872.78      898.74     14.18 o
   3  -5   2     2308.01     2335.36      7.22 o
   4  -5   2      340.38      360.50      4.29 o
   5  -5   2     4021.87     4014.84     15.23 o
  -7  -4   2     1707.99     1748.98     11.41 o
  -6  -4   2     5034.03     4960.94     16.01 o
  -5  -4   2      657.62      675.01      5.57 o
  -4  -4   2    17842.94    18323.52    305.13 o
  -3  -4   2        0.41       12.62      4.16 o
  -2  -4   2    15305.46    15005.78     29.29 o
  -1  -4   2      556.52      552.42      6.09 o
   0  -4   2     5146.25     5012.22     14.58 o
   1  -4   2     2853.76     2845.11     52.50 o
   2  -4   2     3321.88     3321.21     23.07 o
   3  -4   2     9660.81     9647.65    226.87 o
   4  -4   2     2644.61     2687.15     27.94 o
   5  -4   2     8763.36     8579.16    321.04 o
   6  -4   2      210.31      207.14      4.60 o
  -8  -3   2      496.19      475.19      8.34 o
  -7  -3   2     4708.93     4790.91     18.41 o
  -6  -3   2     5637.12     5648.07     18.70 o
  -5  -3   2     6209.98     6285.79     13.82 o
  -4  -3   2    16382.65    16246.86    111.06 o
  -3  -3   2     2272.40     2328.85      8.19 o
  -2  -3   2    13730.03    13721.39    102.11 o
  -1  -3   2     1088.69     1160.12     43.04 o
   0  -3   2    14994.00    15876.28     31.52 o
   1  -3   2     1970.79     2021.71     48.04 o
   2  -3   2    11767.37    11582.00    373.99 o
   3  -3   2     4176.04     4055.17     18.80 o
   4  -3   2     5568.96     5278.98     36.70 o
   5  -3   2     7134.32     6789.23     46.85 o
   6  -3   2     1378.85     1371.59      8.92 o
   7  -3   2     2825.85     2670.50     11.27 o
  -8  -2   2      104.43      112.78      5.31 o
  -7  -2   2     1582.55     1529.58     15.39 o
  -6  -2   2     1101.84     1128.75     40.46 o
  -5  -2   2     4426.38     4331.87     77.12 o
  -4  -2   2     7737.79     7706.51     57.96 o
  -3  -2   2     2659.29     2636.43     49.28 o
  -2  -2   2     5671.11     5776.45     98.24 o
  -1  -2   2     1602.55     1591.87     40.37 o
   0  -2   2      241.43      325.88     19.77 o
   1  -2   2      269.60      305.84     27.10 o
   2  -2   2     7047.19     6994.62     20.18 o
   3  -2   2      247.65      247.85      6.04 o
   5  -2   2     1067.12     1038.21     11.11 o
   6  -2   2     2437.09     2489.03     11.29 o
   7  -2   2     1368.64     1370.00      9.01 o
  -8  -1   2       59.65       55.04      3.95 o
  -7  -1   2     4406.19     4254.35     39.50 o
  -6  -1   2      716.84      690.24      7.00 o
  -5  -1   2     9936.45    10082.58    153.71 o
  -4  -1   2     3237.96     3137.86     52.61 o
  -3  -1   2     6194.35     6333.28     70.42 o
  -2  -1   2     7790.24     7997.98     84.42 o
  -1  -1   2      526.21      503.95      6.15 o
   0  -1   2    10239.95    10164.02    292.99 o
   1  -1   2       48.41       63.02      4.55 o
   2  -1   2     7047.27     6918.78     65.68 o
   3  -1   2      460.13      532.50     36.73 o
   5  -1   2     1043.09     1014.61     18.26 o
   7  -1   2     1664.11     1612.38      9.71 o
   8  -1   2     1177.63     1149.94      8.82 o
  -8   0   2     1176.69     1192.54     10.50 o
  -7   0   2     5612.19     5517.17    153.54 o
  -6   0   2      370.69      398.21     10.98 o
  -4   0   2      338.42      343.56      6.10 o
  -2   0   2     1628.85     1631.73     33.50 o
  -1   0   2    15537.52    15504.78     54.63 o
   0   0   2     6698.37     7164.47     33.57 o
   1   0   2     9372.84     9338.85    244.16 o
   3   0   2     8390.10     7962.77    239.69 o
   5   0   2       25.98       37.73      9.25 o
   6   0   2     9629.60    10311.45    478.51 o
   7   0   2      444.49      467.08     16.93 o
   8   0   2     2474.64     2375.25     11.79 o
  -7   1   2     4284.34     4351.10     16.16 o
  -6   1   2     1524.98     1563.53     10.28 o
  -5   1   2    11966.66    11898.09     25.84 o
  -4   1   2        7.12       27.96      7.26 o
  -3   1   2    14910.48    13839.40     64.81 o
  -2   1   2      517.88      535.40     11.61 o
  -1   1   2     7535.01     7378.63    154.01 o
   0   1   2     4331.90     4053.00     71.20 o
   2   1   2     8240.84     8167.14    140.78 o
   5   1   2     2229.90     2204.99     16.47 o
   6   1   2     4806.63     5019.57    192.24 o
   7   1   2        2.67       16.12      8.49 o
   8   1   2     1523.00     1431.57     12.70 o
  -7   2   2     1664.92     1722.09     10.47 o
  -6   2   2     2360.32     2361.01     11.55 o
  -5   2   2     7095.68     7195.90     18.86 o
  -4   2   2      737.56      705.27      6.57 o
  -3   2   2     6109.78     6072.29     47.79 o
  -2   2   2        6.83       29.96      2.52 o
  -1   2   2     1607.28     1563.38     28.11 o
   0   2   2        5.66       29.27      6.73 o
   1   2   2    10111.75    10328.86     23.67 o
   2   2   2      107.76      142.52      5.49 o
   3   2   2     6488.79     6740.17     24.02 o
   4   2   2     4502.76     4800.93     19.80 o
   5   2   2     1873.67     1938.53      9.31 o
   6   2   2     2071.50     2138.73      9.75 o
   7   2   2      140.56      162.00      4.68 o
   8   2   2     1222.86     1213.90      8.57 o
  -7   3   2      520.92      534.85      7.14 o
  -6   3   2     4812.05     4836.57     14.50 o
  -5   3   2     3424.99     3547.00     12.99 o
  -4   3   2     9042.97     9346.92     20.47 o
  -3   3   2     2728.51     2669.02    104.71 o
  -2   3   2     4242.52     4057.03     36.23 o
  -1   3   2     6146.33     6229.74     27.92 o
   0   3   2      562.32      602.73     16.08 o
   2   3   2      818.35      852.80      9.04 o
   4   3   2     2075.15     2045.92     12.34 o
   5   3   2     9298.12     9012.67    111.42 o
   6   3   2     4503.79     4584.38     77.22 o
   7   3   2     1241.17     1261.02     35.98 o
   8   3   2     4319.92     4475.52     80.50 o
  -6   4   2     9038.31     8938.31     19.39 o
  -5   4   2      516.43      548.05      6.52 o
  -4   4   2     5085.46     5241.44     96.52 o
  -3   4   2     2791.07     2933.36     54.90 o
  -2   4   2     3935.72     3817.97     78.64 o
  -1   4   2     7997.73     8002.64    100.76 o
   0   4   2     5311.75     5119.52    109.48 o
   2   4   2      158.06      146.88      5.61 o
   4   4   2     1202.04     1314.30      9.56 o
   5   4   2     9417.20     9673.61     28.91 o
   6   4   2      553.23      598.77     10.63 o
   7   4   2     2041.45     2141.10     24.42 o
   8   4   2     1234.09     1336.04     19.15 o
  -5   5   2        0.12       21.96      4.72 o
  -4   5   2     3887.29     3987.21    119.76 o
  -3   5   2      121.48      131.05      2.80 o
  -2   5   2     1931.87     1991.69     27.03 o
  -1   5   2     1175.53     1218.52     15.00 o
   0   5   2     3347.16     3361.81     34.88 o
   1   5   2     8026.27     8135.61     67.70 o
   2   5   2     6587.79     6588.19     35.38 o
   3   5   2    10516.98    10043.05     21.60 o
   4   5   2     1161.23     1201.86      8.03 o
   5   5   2     2645.20     2586.01     11.41 o
   6   5   2      582.21      583.87     22.21 o
   7   5   2     1992.56     2031.16      7.67 o
   8   5   2      275.03      281.78      4.75 o
  -5   6   2       17.24       23.13      3.48 o
  -4   6   2     2106.28     2054.78     41.31 o
  -3   6   2       46.25       58.80      2.81 o
  -2   6   2     2034.05     2122.43     37.32 o
  -1   6   2      124.81      134.42      5.58 o
   0   6   2     3924.98     3844.20     55.68 o
   1   6   2     1962.57     2002.75     13.37 o
   2   6   2     4179.24     4207.72    116.23 o
   3   6   2     4320.24     4278.88     90.34 o
   4   6   2     1103.71     1161.61     13.85 o
   5   6   2     3096.74     3062.28    100.68 o
   6   6   2      270.57      325.76     15.82 o
   7   6   2     1919.89     2041.80     62.26 o
   8   6   2        6.98       12.17      8.90 o
  -4   7   2     2172.88     2113.06     15.24 o
  -3   7   2      955.67      949.21      5.42 o
  -2   7   2     3898.17     3943.77     86.97 o
  -1   7   2        3.64       14.42      1.99 o
   0   7   2    11033.35    11260.08    153.23 o
   1   7   2     1263.49     1296.36     23.15 o
   2   7   2    13609.27    13515.12    248.78 o
   3   7   2     3028.38     3066.28     43.13 o
   4   7   2     4188.70     4241.86     68.76 o
   5   7   2     4088.57     4246.27     72.47 o
   6   7   2     1084.96     1024.43     41.47 o
   7   7   2     2998.39     2948.02     89.12 o
  -2   8   2     1850.85     1743.98     31.04 o
  -1   8   2      876.06      893.68      8.06 o
   0   8   2     8458.03     8551.94    122.63 o
   1   8   2      185.79      200.73     14.06 o
   2   8   2     9003.11     8940.09    263.91 o
   3   8   2      481.87      515.97      7.93 o
   4   8   2     3974.52     4052.89    105.87 o
   5   8   2      414.91      401.28     24.23 o
   6   8   2      931.28      918.78      9.21 o
   0   9   2     1219.68     1212.03     21.79 o
   1   9   2      373.19      367.81     16.06 o
   2   9   2     1990.52     1973.70     21.38 o
   3   9   2       28.01       30.53      3.09 o
   4   9   2      793.80      735.57     23.80 o
  -2  -8   3      632.97      629.36      5.32 o
  -1  -8   3     4029.91     3959.80     67.95 o
  -5  -7   3      122.06      126.32      5.85 o
  -4  -7   3     6110.38     5969.77     94.61 o
  -3  -7   3     2212.68     2229.04      7.67 o
  -2  -7   3     6249.32     6287.49    160.50 o
  -1  -7   3     8586.45     8589.68     63.49 o
   0  -7   3     2098.80     2184.13     21.00 o
   1  -7   3     6344.79     6239.39    145.64 o
   2  -7   3       86.35      104.47      7.50 o
  -6  -6   3     1499.23     1401.52      9.16 o
  -5  -6   3        1.45       16.77      3.00 o
  -4  -6   3     3048.92     3128.31     19.56 o
  -3  -6   3      411.94      450.59      4.53 o
  -2  -6   3     8480.72     8412.35     63.46 o
  -1  -6   3      896.50      950.67      7.98 o
   0  -6   3     3836.01     3690.98     71.43 o
   1  -6   3     1537.55     1582.20     24.87 o
   2  -6   3      352.09      367.61     10.88 o
   3  -6   3     1328.33     1323.19     15.20 o
   4  -6   3       19.39       36.76      3.80 o
  -6  -5   3     1029.53      956.01     72.41 o
  -5  -5   3      455.76      473.42      4.40 o
  -4  -5   3     2738.46     2847.12     70.53 o
  -3  -5   3       65.27       83.47      3.55 o
  -2  -5   3     5066.72     5026.16     45.87 o
  -1  -5   3      669.81      698.05     15.94 o
   0  -5   3     3110.07     2981.25    100.78 o
   1  -5   3      980.24     1013.24     40.84 o
   2  -5   3     1092.04     1077.58     10.43 o
   3  -5   3      710.79      716.66     13.26 o
   4  -5   3      447.79      451.81      7.98 o
   5  -5   3     2739.40     2738.85     71.36 o
  -7  -4   3     2417.78     2285.03     12.32 o
  -6  -4   3      755.34      791.32      5.65 o
  -5  -4   3     1852.45     1863.66     24.84 o
  -4  -4   3     8054.26     8332.51     31.53 o
  -3  -4   3     1873.23     1904.62     37.09 o
  -2  -4   3    17792.29    17842.63    430.63 o
  -1  -4   3       26.40       36.61      4.01 o
   0  -4   3    16790.79    16776.04    403.35 o
   1  -4   3      973.11     1001.83     13.02 o
   2  -4   3     5234.53     5308.68     30.23 o
   3  -4   3     3055.09     3052.11     78.56 o
   4  -4   3     3829.92     3678.79     16.95 o
   5  -4   3     3893.97     3820.96     70.91 o
   6  -4   3     1800.84     1809.99     32.14 o
  -7  -3   3     2251.33     2237.54     13.28 o
  -6  -3   3      552.62      573.78     13.59 o
  -5  -3   3     6038.62     5944.54    100.29 o
  -4  -3   3     5769.62     5751.01     58.09 o
  -3  -3   3     7600.06     7457.34     13.66 o
  -1  -3   3     4284.60     4302.68    119.15 o
   0  -3   3    13565.73    13677.10     39.96 o
   1  -3   3      128.72      162.37      7.83 o
   2  -3   3     6354.61     6318.60    103.03 o
   3  -3   3      222.64      246.13     20.91 o
   4  -3   3     7430.46     7389.63     81.90 o
   5  -3   3     1681.31     1586.76     29.25 o
   6  -3   3     5621.98     5494.33    228.57 o
   7  -3   3     2442.77     2286.47     11.12 o
  -7  -2   3     2602.05     2447.01     15.10 o
  -6  -2   3      104.88      125.01      8.27 o
  -5  -2   3     5764.31     5844.54     13.58 o
  -4  -2   3     1570.99     1542.91     14.63 o
  -3  -2   3     9823.14    10187.06    263.17 o
  -2  -2   3     7092.97     7106.18    301.29 o
  -1  -2   3     7373.53     7798.61     16.29 o
   0  -2   3     6731.41     6740.85     88.24 o
   1  -2   3      334.51      367.97      4.86 o
   2  -2   3     2665.85     2708.10     28.44 o
   3  -2   3      187.91      218.13      5.78 o
   4  -2   3     5288.20     5131.67     75.23 o
   5  -2   3      143.76      154.01      8.66 o
   6  -2   3     5068.91     4620.85    142.01 o
   7  -2   3      522.97      515.15      6.69 o
  -7  -1   3     1072.09     1032.38     13.45 o
  -6  -1   3      240.39      253.13     10.95 o
  -5  -1   3     4648.60     4602.48     68.10 o
  -4  -1   3      368.88      396.45     11.64 o
  -2  -1   3      776.90      756.56      6.23 o
  -1  -1   3     5411.50     5353.51     65.18 o
   0  -1   3      393.09      400.01      6.10 o
   1  -1   3     1272.06     1281.35     15.86 o
   2  -1   3     5238.04     5312.82     26.50 o
   3  -1   3     4762.39     4686.14     37.69 o
   4  -1   3    10652.89     9993.57    205.45 o
   5  -1   3      886.50      914.97     49.35 o
   8  -1   3     1957.16     1841.14      9.71 o
  -7   0   3     2079.55     2101.87     27.28 o
  -6   0   3     2847.53     2800.30     55.03 o
  -5   0   3    10696.82    10547.83    247.15 o
  -4   0   3     1019.97     1025.09     18.81 o
  -2   0   3     1421.37     1447.72     21.91 o
   0   0   3     4732.94     5042.26     29.69 o
   1   0   3    14906.62    14596.43    114.07 o
   2   0   3     4059.11     3846.77     56.06 o
   3   0   3     5528.08     5415.46    151.60 o
   4   0   3    12553.96    12570.97    432.40 o
   5   0   3     2652.66     2718.51    115.59 o
   6   0   3    14399.69    15616.84     57.45 o
   7   0   3      168.80      178.73      6.42 o
  -7   1   3      316.76      299.33      6.45 o
  -6   1   3     3001.02     2906.98     11.98 o
  -5   1   3     7580.21     7411.39    176.24 o
  -4   1   3     6677.48     6633.61    161.09 o
  -3   1   3    22703.31    23054.15     69.94 o
  -2   1   3     4444.18     4583.41     23.00 o
  -1   1   3     8818.94     8372.14    130.00 o
   0   1   3      852.86      767.32     12.21 o
   1   1   3     6957.08     6443.72     67.05 o
   2   1   3     1632.31     1569.62     11.01 o
   3   1   3     9539.14     8801.40    187.53 o
   4   1   3     6209.71     6187.26    187.80 o
   5   1   3     6892.15     6579.53     27.25 o
   6   1   3     5239.57     4874.25     24.52 o
   7   1   3      582.24      576.08     29.18 o
   8   1   3     3538.33     3434.41    143.16 o
  -7   2   3      193.26      207.41      5.90 o
  -6   2   3     2155.82     2094.42     11.19 o
  -5   2   3     1456.71     1396.18      8.56 o
  -4   2   3     3499.80     3551.22     39.88 o
  -3   2   3     3107.89     2949.42     25.26 o
  -2   2   3     1253.21     1204.46     17.30 o
  -1   2   3     3615.20     3403.71    105.31 o
   0   2   3     1392.69     1395.12     31.40 o
   1   2   3      334.92      359.17     11.43 o
   2   2   3      415.18      468.93      8.95 o
   3   2   3     7103.34     7172.41    186.37 o
   4   2   3      948.99      945.94      9.95 o
   6   2   3     1665.39     1753.77     12.73 o
   7   2   3     3497.94     3584.91     79.13 o
   8   2   3     1027.96      987.19     43.61 o
   9   2   3      248.79      252.97      8.09 o
  -7   3   3       52.52       73.35      5.44 o
  -6   3   3     5623.57     5660.36     16.63 o
  -5   3   3      883.40      871.88      7.57 o
  -4   3   3    10175.99    10171.46    125.61 o
  -3   3   3     5900.78     5872.31     51.95 o
  -2   3   3     4196.61     4136.86    110.07 o
  -1   3   3     7175.04     7068.09    209.15 o
   0   3   3     1122.54     1061.80     17.12 o
   1   3   3    12378.18    13107.88     22.77 o
   2   3   3      772.05      810.85      9.18 o
   4   3   3       30.34       72.70      4.17 o
   6   3   3     1519.09     1639.33     19.51 o
   7   3   3     2907.20     2993.26     85.81 o
   8   3   3     1485.69     1573.21      8.62 o
   9   3   3      647.64      630.63     10.19 o
  -6   4   3     4864.09     5065.71     15.58 o
  -5   4   3      226.11      270.44      4.60 o
  -4   4   3    13555.27    14038.49    279.42 o
  -3   4   3      596.87      615.85     23.30 o
  -1   4   3     2069.28     2119.25     41.51 o
   0   4   3     7747.24     8235.82     38.42 o
   1   4   3     7665.29     7898.55     77.74 o
   2   4   3    10850.64    10967.73     25.19 o
   3   4   3    14884.53    14972.62     28.60 o
   4   4   3     4641.57     4564.47     15.44 o
   5   4   3    17947.25    18314.52     85.76 o
   6   4   3        0.80       32.44     19.71 o
   7   4   3     7184.13     7328.88     30.01 o
   8   4   3      841.67      902.98     28.09 o
  -5   5   3      351.44      371.16      6.06 o
  -4   5   3     8138.93     7811.48    187.34 o
  -3   5   3       19.62       28.31      2.57 o
  -2   5   3     5050.22     5149.75     80.92 o
  -1   5   3       74.32       78.65      5.16 o
   0   5   3     2755.87     2806.75     13.37 o
   1   5   3      541.92      595.23      5.00 o
   2   5   3     2469.23     2485.08     32.84 o
   3   5   3     4919.26     5153.92     15.77 o
   4   5   3     2545.70     2608.57     82.01 o
   5   5   3     4970.57     4883.20     20.89 o
   6   5   3      799.21      870.31     15.15 o
   7   5   3     1666.24     1746.51     10.40 o
   8   5   3       34.48       59.61      7.84 o
  -4   6   3     2467.51     2596.94     76.94 o
  -3   6   3      847.32      910.03     14.80 o
  -2   6   3     1366.45     1393.60     28.42 o
  -1   6   3        3.01       14.48      4.24 o
   0   6   3     2069.50     2102.23     37.45 o
   1   6   3      392.33      403.45      6.77 o
   2   6   3     7153.72     7256.95     23.87 o
   3   6   3     1141.19     1243.71      7.37 o
   4   6   3     4905.18     5033.06     66.03 o
   5   6   3     3202.18     3338.59     41.11 o
   6   6   3     1069.13     1058.50     36.76 o
   7   6   3     1508.44     1569.63     44.81 o
   8   6   3       29.39       45.16     11.61 o
  -3   7   3     2032.12     2082.73     54.61 o
  -2   7   3     2753.87     2868.89     80.47 o
  -1   7   3     1515.16     1540.52     39.46 o
   0   7   3     4630.20     4705.60     58.32 o
   1   7   3      620.93      614.17     16.85 o
   2   7   3    11600.72    11752.12     76.58 o
   3   7   3      597.67      634.23      8.09 o
   4   7   3    14209.20    14534.85     70.75 o
   5   7   3     1413.12     1489.73      8.12 o
   6   7   3     3059.57     3089.68    161.27 o
   7   7   3     2164.99     2136.38     43.77 o
  -2   8   3     1290.33     1304.26     67.79 o
  -1   8   3     1141.02     1150.46     37.54 o
   0   8   3     2944.45     2948.00     25.19 o
   1   8   3      966.40     1022.86      4.58 o
   2   8   3     5909.89     6049.58    128.59 o
   3   8   3      290.66      291.58      6.29 o
   4   8   3     5967.00     6231.41    168.45 o
   5   8   3      279.22      290.53      3.81 o
   6   8   3     2556.38     2461.54     90.20 o
   0   9   3      284.30      253.28     18.27 o
   1   9   3      695.21      672.47     13.16 o
   2   9   3     2997.71     2952.16     82.63 o
   3   9   3      800.42      797.75     29.13 o
   4   9   3     2458.33     2410.33     61.53 o
  -4  -7   4     3337.53     3303.12     13.47 o
  -3  -7   4      249.50      274.60      4.34 o
  -2  -7   4     3851.13     3845.76    111.03 o
  -1  -7   4     1257.51     1340.88     31.93 o
   0  -7   4     4381.53     4365.87     40.79 o
   1  -7   4     3448.95     3527.00     47.31 o
   2  -7   4     1523.28     1563.87     24.73 o
  -5  -6   4      777.68      761.08     11.01 o
  -4  -6   4     1922.34     1943.96     58.96 o
  -3  -6   4      166.95      184.18      5.99 o
  -2  -6   4     3990.01     3951.02    115.90 o
  -1  -6   4      434.07      441.29      3.73 o
   0  -6   4     6454.04     6541.50    108.64 o
   1  -6   4     1918.88     1933.02     26.21 o
   2  -6   4     3717.38     3718.39     68.85 o
   3  -6   4      862.45      861.09     15.04 o
   4  -6   4      507.95      458.75      6.93 o
  -6  -5   4      358.24      382.08     13.35 o
  -5  -5   4      204.56      211.07     11.45 o
  -4  -5   4      929.48      937.59     17.80 o
  -3  -5   4      288.31      298.60     37.30 o
  -2  -5   4     3936.56     4060.35     60.57 o
  -1  -5   4      302.70      321.81     10.39 o
   0  -5   4     8112.37     8161.89     86.40 o
   1  -5   4        5.29       29.87      5.31 o
   2  -5   4     3358.16     3384.09    110.64 o
   3  -5   4      682.42      670.70      9.34 o
   4  -5   4     1307.42     1296.24     26.46 o
   5  -5   4      310.61      300.73      3.87 o
  -6  -4   4     1034.18     1051.81      6.40 o
  -5  -4   4     2965.73     2958.12     17.82 o
  -4  -4   4     1011.67     1040.74     10.29 o
  -3  -4   4     3061.32     3211.95     13.54 o
  -2  -4   4     8053.10     8166.58    182.07 o
  -1  -4   4     3084.13     3129.91     72.43 o
   0  -4   4    16362.92    16858.03    291.70 o
   1  -4   4      679.67      724.26     11.57 o
   2  -4   4     6892.98     6679.87    235.43 o
   3  -4   4      102.08      113.40      3.39 o
   4  -4   4     1847.30     1827.75     29.66 o
   5  -4   4     1071.54     1035.50     26.63 o
   6  -4   4     1924.28     1860.89     41.05 o
  -7  -3   4     5774.21     5204.20    123.18 o
  -6  -3   4       51.84       74.46     15.90 o
  -5  -3   4     7191.48     7084.07    216.02 o
  -4  -3   4      619.64      627.17     28.38 o
  -3  -3   4    11957.07    12096.25    104.54 o
  -2  -3   4     4949.97     5043.62    119.90 o
  -1  -3   4    16816.92    17092.06    561.01 o
   0  -3   4    11068.32    11279.58     17.90 o
   1  -3   4     2599.32     2641.86     25.93 o
   2  -3   4    14159.71    14404.31    240.67 o
   3  -3   4        9.03       18.94      6.39 o
   4  -3   4     6528.04     6545.20     80.51 o
   5  -3   4      324.97      300.50      6.54 o
   6  -3   4     3849.92     3610.60     86.04 o
   7  -3   4      898.74      777.89      6.78 o
  -7  -2   4     2344.29     2166.49     48.67 o
  -6  -2   4      549.07      514.45     21.31 o
  -5  -2   4      944.53      967.10      7.44 o
  -4  -2   4        5.80       40.85     11.70 o
  -3  -2   4     4791.00     4685.54     55.64 o
  -2  -2   4     1165.16     1214.52     25.52 o
  -1  -2   4     6287.69     5959.70     81.09 o
   0  -2   4     5010.48     5233.05     13.59 o
   1  -2   4     4158.02     4067.60     47.09 o
   2  -2   4      944.62      915.53      7.34 o
   3  -2   4      736.85      758.84     13.24 o
   4  -2   4     1239.53     1138.98      9.01 o
   5  -2   4      395.31      406.59     23.24 o
   6  -2   4     4039.10     3867.57    225.37 o
   7  -2   4       33.31       51.11      5.07 o
  -7  -1   4      775.46      738.80      7.40 o
  -6  -1   4      407.42      407.60      5.36 o
  -5  -1   4     1872.34     1875.93      8.86 o
  -4  -1   4      274.88      277.91      4.27 o
  -3  -1   4     8092.70     8109.30     69.03 o
  -2  -1   4       41.29       84.51     15.90 o
   0  -1   4     2800.51     2870.02     47.95 o
   1  -1   4    10581.54    10299.74     59.35 o
   2  -1   4     3243.86     3343.26    131.23 o
   3  -1   4     1264.08     1230.88     52.06 o
   4  -1   4     2175.99     2049.88     19.51 o
   5  -1   4      390.56      387.00     16.39 o
   6  -1   4     5030.50     5135.82     98.38 o
   7  -1   4      511.97      475.62     12.18 o
  -7   0   4      577.59      578.35     14.07 o
  -6   0   4     2412.57     2490.07     31.44 o
  -5   0   4     2972.57     3037.40    127.77 o
  -4   0   4     5054.10     5024.45     42.61 o
  -3   0   4    16376.40    16625.99     90.62 o
  -2   0   4     4947.07     5050.31     13.24 o
   0   0   4       49.29       91.45     18.68 o
   1   0   4    23938.62    23969.13     58.63 o
   2   0   4     2005.66     1849.29    120.68 o
   3   0   4     8314.94     7814.43    207.41 o
   4   0   4     6866.03     6872.97     89.81 o
   5   0   4     6481.39     6649.90     37.68 o
   6   0   4     7475.84     8053.48    251.88 o
   7   0   4     1825.29     1995.24     20.37 o
   8   0   4     5979.93     5917.47    204.33 o
  -7   1   4       62.62       68.86     10.86 o
  -6   1   4     4464.84     4564.77    102.28 o
  -5   1   4      652.95      681.45      7.64 o
  -4   1   4     5118.64     5104.19     27.92 o
  -3   1   4     7894.22     7638.09    122.35 o
  -2   1   4     5399.47     5229.35    132.18 o
  -1   1   4    23886.60    22886.49     59.54 o
   0   1   4     4995.71     5090.62     86.36 o
   1   1   4    11677.24    10885.92    233.30 o
   2   1   4        3.85       12.53      3.52 o
   3   1   4     5659.59     5371.61     88.53 o
   4   1   4      888.89      854.88     39.92 o
   5   1   4    10443.50    10357.66    384.33 o
   6   1   4     1357.91     1289.32     13.66 o
   7   1   4     6503.17     6658.01     31.88 o
   8   1   4     1624.96     1703.19     96.21 o
  -7   2   4       68.87       56.97      5.20 o
  -6   2   4     1347.96     1310.90      9.47 o
  -5   2   4       78.68       89.80      6.52 o
  -4   2   4     6505.09     6352.65     13.74 o
  -3   2   4     2706.60     2759.22     63.45 o
  -2   2   4     8518.94     8042.56    144.67 o
  -1   2   4    10014.59     9694.60    248.84 o
   0   2   4     1181.91     1081.60     21.61 o
   1   2   4     4487.57     4214.89     80.00 o
   2   2   4      354.87      353.80     11.22 o
   3   2   4     5205.96     5305.42     42.62 o
   4   2   4     1050.57     1095.87     53.50 o
   5   2   4     4333.80     4235.88     18.65 o
   6   2   4      475.03      467.28      8.17 o
   7   2   4     4294.86     4470.61     20.47 o
   8   2   4      920.76      876.50     34.40 o
  -6   3   4     1343.21     1357.83      9.42 o
  -5   3   4      105.10      129.81      4.49 o
  -4   3   4     4990.54     5165.19     74.37 o
  -3   3   4      645.66      653.60     11.16 o
  -1   3   4      902.00      833.47     19.30 o
   0   3   4    13406.75    13162.62    415.37 o
   1   3   4     2049.42     1949.34     36.85 o
   2   3   4     1768.48     1801.30     12.22 o
   3   3   4     2145.20     2102.08     12.06 o
   4   3   4      526.89      501.27      6.54 o
   5   3   4    12279.55    12382.68     27.80 o
   6   3   4      758.58      757.07      8.77 o
   7   3   4     8847.17     8888.04     91.91 o
   8   3   4      279.37      298.10     12.00 o
  -6   4   4     2345.75     2301.37     11.65 o
  -5   4   4     2203.44     2230.02      9.95 o
  -4   4   4    13037.71    12916.86    265.33 o
  -3   4   4     1537.47     1584.54     71.50 o
  -2   4   4    18519.67    16561.25     44.77 o
  -1   4   4      327.08      367.30      7.61 o
   0   4   4    14101.20    13803.39     68.20 o
   1   4   4     3107.39     3314.43     15.68 o
   2   4   4     8396.64     8665.02     23.15 o
   3   4   4     8076.18     8269.24     21.43 o
   4   4   4     3943.07     3916.20     14.60 o
   5   4   4    12366.21    12287.28     24.98 o
   6   4   4      914.00      924.47      7.74 o
   7   4   4     9097.28     8922.56     72.81 o
   8   4   4       52.53       59.59      3.48 o
  -5   5   4     1346.62     1359.53      9.06 o
  -4   5   4     3230.68     3367.00     72.89 o
  -3   5   4     1578.75     1580.91     71.85 o
  -2   5   4     6888.30     6933.89    206.06 o
  -1   5   4      205.27      245.71     20.45 o
   0   5   4     4165.71     4319.02     33.74 o
   1   5   4       63.54       86.99     33.48 o
   2   5   4     2391.10     2468.53     12.20 o
   3   5   4     1215.13     1287.05      9.20 o
   4   5   4     7097.97     7295.78     18.82 o
   5   5   4     2778.88     2720.47     11.46 o
   6   5   4     4847.61     4828.65     25.80 o
   7   5   4     2512.71     2593.09    110.52 o
   8   5   4      292.39      300.82      4.34 o
  -4   6   4     1488.82     1569.05     82.38 o
  -3   6   4     1520.62     1559.01     38.51 o
  -2   6   4     4392.40     4376.98     64.39 o
  -1   6   4      556.60      574.72     23.40 o
   0   6   4     2011.69     2063.61     16.11 o
   1   6   4      113.60      114.56      3.69 o
   2   6   4     1993.28     2058.58     30.14 o
   3   6   4        9.07       37.12     11.04 o
   4   6   4     5863.83     5957.51     51.41 o
   5   6   4      388.95      404.97     12.70 o
   6   6   4     4527.87     4613.96    138.57 o
   7   6   4     1306.60     1286.23     25.02 o
   8   6   4     1005.83      982.50     29.52 o
  -3   7   4     7145.42     6897.77    103.07 o
  -2   7   4     2347.88     2466.90    117.71 o
  -1   7   4     4561.10     4713.13    104.60 o
   0   7   4     4297.03     4271.79    171.51 o
   1   7   4     1268.18     1354.54     30.91 o
   2   7   4     5905.45     5968.99     77.14 o
   3   7   4      264.46      295.76      7.26 o
   4   7   4     9673.37     9613.20    432.74 o
   5   7   4       67.52       65.35      3.34 o
   6   7   4     7606.50     7741.13     13.38 o
   7   7   4     1388.13     1451.05      9.49 o
  -2   8   4       76.50       93.85      3.94 o
  -1   8   4     3867.40     3949.00    125.08 o
   0   8   4      278.70      290.44     10.07 o
   1   8   4     2082.29     2118.14     31.65 o
   2   8   4     3326.86     3389.73    101.85 o
   3   8   4     2675.93     2728.29     63.84 o
   4   8   4     6549.38     6550.71    136.28 o
   5   8   4      768.82      787.25     58.48 o
   6   8   4     5344.52     5036.92    114.13 o
   0   9   4      300.54      320.70     14.86 o
   1   9   4      858.82      847.98     26.30 o
   2   9   4      162.14      160.50      3.81 o
   3   9   4     1099.94     1119.15     30.87 o
   4   9   4     1170.02     1174.40     28.29 o
  -2  -7   5     3606.45     3387.99      9.78 o
  -1  -7   5       22.65       31.06      2.76 o
   0  -7   5     4695.49     4584.01     47.94 o
  -4  -6   5     1744.09     1656.58     39.26 o
  -3  -6   5      541.22      567.52      4.55 o
  -2  -6   5     1772.87     1791.77     18.76 o
  -1  -6   5      179.90      211.22      7.28 o
   0  -6   5     4452.35     4440.30    101.85 o
   1  -6   5       47.61       61.70      7.23 o
   2  -6   5     5471.31     5558.28     63.89 o
   3  -6   5      295.60      294.23     14.86 o
  -5  -5   5     1901.30     1803.48     10.46 o
  -4  -5   5      664.16      664.37     38.46 o
  -3  -5   5      529.00      533.28     26.55 o
  -2  -5   5      497.75      496.52     12.10 o
  -1  -5   5      548.87      531.51     12.28 o
   0  -5   5     2416.47     2489.28     84.66 o
   1  -5   5      495.81      514.87      4.35 o
   2  -5   5     3566.02     3708.46     66.68 o
   3  -5   5        4.42       18.80      4.65 o
   4  -5   5     1671.49     1577.17     19.91 o
  -6  -4   5      102.79      107.57      9.06 o
  -5  -4   5     5215.65     5244.54    115.30 o
  -4  -4   5      114.85      127.57      3.48 o
  -3  -4   5     3512.83     3681.87     82.38 o
  -2  -4   5     1130.33     1168.42     31.38 o
  -1  -4   5     4261.61     4351.03     94.81 o
   0  -4   5     4083.59     4109.29     65.92 o
   1  -4   5     2421.53     2382.62     76.77 o
   2  -4   5    12285.58    12520.23    167.93 o
   3  -4   5      648.92      677.51      7.90 o
   4  -4   5     6305.79     5906.81    189.43 o
   5  -4   5      170.29      167.04      5.22 o
   6  -4   5     2325.80     2142.27     16.76 o
  -6  -3   5      974.26      975.57      9.47 o
  -5  -3   5     5204.97     5302.01     95.97 o
  -4  -3   5       44.18       48.70      3.16 o
  -3  -3   5     5058.30     5257.37     50.87 o
  -2  -3   5      977.78     1081.54     30.03 o
  -1  -3   5     9466.29     9730.89     56.11 o
   0  -3   5     8956.15     9529.37    160.86 o
   1  -3   5    12320.21    12518.97    446.81 o
   2  -3   5     7891.64     8134.77    117.14 o
   3  -3   5     2329.84     2225.56     56.99 o
   4  -3   5     4183.17     4115.23    102.24 o
   5  -3   5      110.18      111.22      6.45 o
   6  -3   5     2807.01     2705.66     95.84 o
  -7  -2   5     1438.71     1368.10     22.41 o
  -6  -2   5     1045.10      974.56     63.67 o
  -5  -2   5     3128.27     3097.38     64.70 o
  -4  -2   5      200.69      206.46      3.90 o
  -3  -2   5     3746.26     3741.96     75.08 o
  -2  -2   5      399.18      420.99      7.41 o
  -1  -2   5     7854.66     7840.36     63.27 o
   0  -2   5      171.78      191.08      9.22 o
   1  -2   5    15214.61    14964.75    312.52 o
   2  -2   5     2391.19     2440.09     10.46 o
   3  -2   5     5880.91     5867.04    374.00 o
   4  -2   5     1645.13     1546.15     12.28 o
   5  -2   5      428.02      440.74      8.98 o
   6  -2   5     1013.27     1010.10     36.55 o
   7  -2   5      121.42      135.09     11.74 o
  -7  -1   5     1391.11     1234.38      8.77 o
  -6  -1   5     2083.80     2002.89    114.50 o
  -5  -1   5     1317.38     1380.89     54.51 o
  -4  -1   5      992.42     1035.81     14.57 o
  -3  -1   5     1128.26     1118.50     13.21 o
  -2  -1   5      297.96      288.17     13.55 o
  -1  -1   5    11774.28    11858.05     54.54 o
   0  -1   5     1425.50     1471.02     29.30 o
   1  -1   5    12118.20    12010.24     22.84 o
   2  -1   5       14.66       42.25     12.79 o
   3  -1   5     3928.29     3487.02    144.44 o
   4  -1   5     1502.44     1465.27     54.47 o
   5  -1   5     1924.88     1993.94     12.58 o
   6  -1   5     2002.79     2072.10     60.34 o
   7  -1   5     1092.51     1140.75     58.25 o
   8  -1   5     2095.43     2062.31     23.99 o
  -7   0   5       53.83       68.29      6.40 o
  -6   0   5     7194.02     7410.67    152.34 o
  -5   0   5      571.60      609.75     31.77 o
  -4   0   5     6255.94     6203.45     43.61 o
  -3   0   5     3390.65     3405.66     36.72 o
  -2   0   5     6803.13     6747.90    189.79 o
  -1   0   5    14582.73    14992.33    247.28 o
   0   0   5     3108.13     3249.73     13.70 o
   2   0   5       83.74      100.47     22.90 o
   3   0   5    15687.13    14976.09    386.78 o
   4   0   5      427.20      391.80      6.50 o
   5   0   5     4606.92     4594.92     16.07 o
   6   0   5     1207.28     1324.19     65.57 o
   7   0   5     2821.24     3159.88     21.62 o
   8   0   5     2810.94     2989.17     23.92 o
  -7   1   5      453.89      428.15     16.90 o
  -6   1   5     4062.16     4118.56    176.01 o
  -5   1   5      164.84      159.66      4.93 o
  -4   1   5     4502.78     4513.22     77.47 o
  -3   1   5      629.12      643.66      5.37 o
  -2   1   5    14729.97    14582.05    985.18 o
  -1   1   5    11053.12    10218.52    603.95 o
   0   1   5    17649.55    16912.96    231.66 o
   1   1   5    17757.87    18125.21    511.91 o
   2   1   5     3029.80     3063.69     22.54 o
   3   1   5     9839.30     9533.58    144.79 o
   4   1   5      165.10      170.50      5.28 o
   5   1   5     3990.03     4152.45     68.67 o
   6   1   5      418.57      436.55      7.77 o
   7   1   5     5440.09     5772.83     27.61 o
   8   1   5      791.67      830.82     13.97 o
  -6   2   5     1546.69     1499.06     28.52 o
  -5   2   5       26.26       38.00      3.39 o
  -4   2   5     1029.60     1026.27     19.16 o
  -3   2   5      227.82      252.83     15.45 o
  -2   2   5     4266.98     4168.27     59.41 o
  -1   2   5      299.10      248.56     15.23 o
   0   2   5     8882.13     8031.25    158.76 o
   1   2   5     2183.24     1964.99     39.91 o
   2   2   5     2749.96     2557.32     44.79 o
   3   2   5      745.67      722.63     12.01 o
   4   2   5       48.02       51.94      7.24 o
   5   2   5     1448.54     1442.05     49.27 o
   6   2   5      171.94      170.28      6.83 o
   7   2   5     3273.96     3177.81     17.47 o
   8   2   5       44.79       44.99      8.17 o
  -5   3   5     1387.13     1428.67     17.87 o
  -4   3   5     3440.34     3486.79     99.38 o
  -3   3   5     1131.04     1156.71     24.05 o
  -2   3   5    11024.76    10819.23    106.88 o
  -1   3   5      308.36      335.69     13.50 o
   0   3   5    16787.82    15680.05    687.18 o
   1   3   5     3973.38     3819.18     12.42 o
   2   3   5    11137.95    10390.16    418.47 o
   3   3   5     3866.43     3735.25    109.37 o
   4   3   5     2536.81     2576.82     46.81 o
   5   3   5     7306.93     7451.67     21.76 o
   6   3   5      866.58      882.59      9.25 o
   7   3   5     7811.33     7831.68     23.71 o
   8   3   5      106.51      107.51      5.64 o
  -5   4   5     1950.88     1988.38     19.99 o
  -4   4   5     2516.36     2661.06    101.43 o
  -3   4   5     2751.28     2868.83     18.23 o
  -2   4   5    13647.57    13341.87    560.17 o
  -1   4   5     1651.73     1648.96     37.67 o
   1   4   5       57.03       81.40      4.11 o
   2   4   5    10642.91    10511.49     27.18 o
   3   4   5     2663.01     2680.28      9.10 o
   4   4   5     8707.26     9096.34     22.36 o
   5   4   5     2274.87     2185.39     11.27 o
   6   4   5     6408.25     6661.79     19.61 o
   7   4   5     4309.35     4360.76     16.68 o
   8   4   5     1716.27     1642.88    110.11 o
  -5   5   5     2158.63     2089.46     18.40 o
  -4   5   5      415.64      456.58     35.95 o
  -3   5   5     2937.64     3034.90    260.28 o
  -2   5   5     6057.53     6076.83    302.24 o
  -1   5   5     3157.92     3235.52    151.82 o
   0   5   5    10503.37    10761.03    321.45 o
   1   5   5      734.77      788.59     29.24 o
   2   5   5     4873.20     4930.96     16.97 o
   3   5   5      385.97      406.73      6.78 o
   4   5   5     1325.25     1271.11      8.46 o
   5   5   5      167.88      189.26      5.85 o
   6   5   5     3163.40     3185.33     13.18 o
   7   5   5     1065.42     1039.74     28.98 o
   8   5   5     2977.91     2733.93     95.23 o
  -4   6   5      282.19      300.59     14.16 o
  -3   6   5     3294.07     3375.40    192.17 o
  -2   6   5     1198.58     1271.17     67.77 o
  -1   6   5     6005.49     6318.80     68.58 o
   0   6   5     1846.67     1920.82      7.30 o
   1   6   5     1179.79     1238.09      6.34 o
   2   6   5     2071.85     2144.55      7.64 o
   3   6   5       24.48       74.11      3.91 o
   4   6   5     2565.42     2649.93     11.70 o
   5   6   5        0.17       13.47      4.94 o
   6   6   5     3772.17     3883.70     58.23 o
   7   6   5      289.50      289.30      8.08 o
   8   6   5     2746.78     2714.92    107.55 o
  -3   7   5     5038.33     5076.63    260.40 o
  -2   7   5      152.93      167.24      3.31 o
  -1   7   5     6157.48     6419.28    194.11 o
   0   7   5     1427.93     1460.24      7.24 o
   1   7   5     4214.74     4254.97     84.48 o
   2   7   5     1832.59     1987.67     19.06 o
   3   7   5     2042.22     2070.34      7.00 o
   4   7   5     4323.23     4347.86     30.68 o
   5   7   5      503.42      496.43     13.66 o
   6   7   5     8209.42     8176.22    308.56 o
   7   7   5       56.55       56.50      4.17 o
  -2   8   5      126.29      134.86     12.07 o
  -1   8   5     8151.52     8080.98     96.39 o
   0   8   5      395.73      391.10     10.02 o
   1   8   5     4374.64     4295.79     97.14 o
   2   8   5     1208.41     1245.37     28.93 o
   3   8   5     2053.89     2051.81     23.71 o
   4   8   5     2054.03     2164.05     39.86 o
   5   8   5     1975.97     2056.67     60.91 o
   6   8   5     4200.30     4194.14     80.59 o
   1   9   5      979.32      933.64     21.29 o
   2   9   5        2.54       11.64      2.99 o
   3   9   5      602.56      587.63     21.54 o
   4   9   5      330.55      321.81     10.67 o
  -3  -6   6     2997.46     2966.74     77.79 o
  -2  -6   6     1795.25     1770.61     36.14 o
  -1  -6   6      925.82      912.46     24.10 o
   0  -6   6     1182.02     1205.61     16.34 o
   1  -6   6      103.40      109.10      3.10 o
   2  -6   6     2703.04     2706.88     15.63 o
  -4  -5   6        7.46       23.45      8.22 o
  -3  -5   6     1782.13     1853.41     20.51 o
  -2  -5   6      239.98      230.08      5.30 o
  -1  -5   6      489.89      493.04      6.10 o
   0  -5   6      588.73      605.64     10.13 o
   1  -5   6      780.17      790.22     21.25 o
   2  -5   6     2276.35     2267.81     51.20 o
   3  -5   6     1199.70     1130.47     33.69 o
   4  -5   6     2823.33     2641.27     17.25 o
  -5  -4   6     6288.39     6358.12     85.10 o
  -4  -4   6       14.29       31.97     11.17 o
  -3  -4   6     5400.00     5648.72     28.08 o
  -2  -4   6      194.28      206.68      6.80 o
  -1  -4   6     3320.75     3367.91    180.64 o
   0  -4   6     1584.15     1581.46     71.34 o
   1  -4   6     4114.52     4385.72     17.25 o
   2  -4   6     4883.55     5018.39    208.18 o
   3  -4   6     2932.08     3003.75     12.30 o
   4  -4   6     4420.85     4378.33    119.82 o
   5  -4   6      337.69      331.08     13.97 o
  -6  -3   6     4204.20     3854.61    102.77 o
  -5  -3   6     6539.25     6296.54    474.90 o
  -4  -3   6     2363.44     2410.15      8.68 o
  -3  -3   6     8703.94     8547.36    215.39 o
  -2  -3   6      375.34      391.79      7.55 o
  -1  -3   6     6139.72     6247.18     12.86 o
   0  -3   6       16.34       34.64      3.17 o
   1  -3   6    11331.63    11488.69    214.57 o
   2  -3   6      888.66      923.05      6.64 o
   3  -3   6     9009.54     9028.44    316.49 o
   4  -3   6     4304.37     4145.02     37.58 o
   5  -3   6     2342.91     2193.60     25.47 o
   6  -3   6     2598.68     2453.98     69.46 o
  -6  -2   6     4133.39     4039.76     56.81 o
  -5  -2   6     2667.25     2730.42    146.02 o
  -4  -2   6     3235.50     3373.83    132.14 o
  -3  -2   6     1329.95     1333.14      6.88 o
  -2  -2   6      332.25      313.35      4.26 o
  -1  -2   6     2402.57     2375.80      8.42 o
   0  -2   6      284.67      277.08      4.92 o
   1  -2   6     4357.73     4249.05     36.29 o
   2  -2   6       47.62       73.49      3.94 o
   3  -2   6     6090.80     5743.05    349.33 o
   4  -2   6      541.17      507.98     22.39 o
   5  -2   6     2419.82     2405.88     16.20 o
   6  -2   6      823.77      799.42     24.82 o
   7  -2   6      674.85      675.86     19.14 o
  -6  -1   6     4195.07     3977.38    212.37 o
  -5  -1   6      435.24      434.45     12.15 o
  -4  -1   6     2997.28     2972.29     38.68 o
  -3  -1   6      797.95      812.39     12.04 o
  -2  -1   6      918.37      910.29     38.45 o
  -1  -1   6     1191.48     1173.74     25.18 o
   0  -1   6      248.88      227.98     10.47 o
   1  -1   6     8754.58     9061.78    167.64 o
   2  -1   6      148.75      161.68     20.70 o
   3  -1   6    12428.30    11780.46    217.28 o
   4  -1   6       12.78       37.83      4.99 o
   5  -1   6     2871.45     3000.57     40.03 o
   6  -1   6      367.24      406.05      6.37 o
   7  -1   6      493.71      538.94      6.87 o
  -6   0   6     7132.84     7225.06    357.66 o
  -5   0   6       38.50       90.30     20.25 o
  -4   0   6     4743.28     4841.46     31.43 o
  -3   0   6      823.38      849.53     10.94 o
  -2   0   6     7069.50     7055.16    389.98 o
  -1   0   6     3754.05     4103.56     18.34 o
   0   0   6    12908.07    13142.87    195.29 o
   1   0   6    14659.10    14063.82     61.09 o
   2   0   6     7687.21     7026.15    270.02 o
   3   0   6    17443.41    16672.36    477.42 o
   4   0   6      307.00      348.08     15.10 o
   5   0   6     8549.25     8798.31     54.91 o
   6   0   6      368.30      411.42      6.51 o
   7   0   6     3591.48     3980.16    246.08 o
   8   0   6      668.45      761.96     13.18 o
  -6   1   6     6377.49     6515.84    237.77 o
  -5   1   6      305.80      312.74      4.47 o
  -4   1   6     9756.22     9628.79    193.71 o
  -3   1   6        7.48       23.17      3.26 o
  -2   1   6     4686.41     4750.18    229.15 o
  -1   1   6     1076.98     1052.34     23.25 o
   0   1   6     8813.53     8163.52    364.62 o
   1   1   6     6640.76     6182.64    383.12 o
   2   1   6    13668.25    13447.78    409.02 o
   3   1   6     8274.19     8324.55    363.36 o
   4   1   6     2523.80     2594.55     14.33 o
   5   1   6     3626.78     3682.91     48.41 o
   6   1   6       18.06       30.15      4.74 o
   7   1   6     2615.84     2797.33     12.81 o
   8   1   6        0.99       10.31      6.50 o
  -6   2   6     1657.13     1715.53     53.16 o
  -5   2   6     1327.23     1340.84     18.09 o
  -4   2   6     1246.70     1277.89     25.81 o
  -3   2   6      432.14      462.43      8.31 o
  -2   2   6     3228.86     3241.98     75.52 o
  -1   2   6      148.80      154.29     12.36 o
   0   2   6     8761.59     8489.04    200.03 o
   1   2   6      570.13      625.58     14.07 o
   2   2   6     8893.87     8425.92    344.80 o
   3   2   6     2014.10     1893.66     73.20 o
   4   2   6     3355.06     3245.48    138.93 o
   5   2   6     2396.63     2408.44    118.65 o
   6   2   6     1745.14     1741.57    104.72 o
   7   2   6     1369.01     1369.77     12.49 o
   8   2   6      104.75      130.99      7.57 o
  -6   3   6     1224.87     1222.74     18.29 o
  -5   3   6     2154.00     2198.92     64.77 o
  -4   3   6     1277.64     1332.28     26.40 o
  -3   3   6      787.36      788.85     10.01 o
  -2   3   6     1994.65     1953.63     70.20 o
  -1   3   6      219.61      197.59      5.66 o
   0   3   6    15311.71    14089.52    491.31 o
   1   3   6      299.37      320.46     15.09 o
   2   3   6    17575.13    16214.76     23.58 o
   3   3   6      661.99      735.21      6.32 o
   4   3   6     5364.49     5336.80    182.02 o
   5   3   6      669.65      637.77     16.97 o
   6   3   6      713.79      732.57      8.70 o
   7   3   6     1765.99     1737.79     12.25 o
   8   3   6     1106.89     1039.85     10.86 o
  -5   4   6     4594.36     4860.53    177.49 o
  -4   4   6      410.31      451.41      6.88 o
  -3   4   6     4693.91     4800.93    118.43 o
  -2   4   6     4127.83     4320.17    166.38 o
  -1   4   6     8077.22     8054.11    457.34 o
   0   4   6    14802.61    13863.52    532.95 o
   1   4   6     3732.42     3609.32    189.08 o
   2   4   6    20248.70    19959.52    173.06 o
   3   4   6      127.11      134.20     11.86 o
   4   4   6     8327.76     8193.89    109.40 o
   5   4   6      905.40      956.08      9.06 o
   6   4   6     3040.78     3054.36     13.88 o
   7   4   6     2177.13     2280.71     12.78 o
   8   4   6     2472.31     2448.98     13.97 o
  -4   5   6       17.25       24.39      6.63 o
  -3   5   6     2337.39     2457.47    199.79 o
  -2   5   6      532.48      525.27     32.92 o
  -1   5   6     5506.66     5560.82    214.36 o
   0   5   6     2209.78     2331.65     62.19 o
   1   5   6     4363.29     4350.35     21.43 o
   2   5   6     6899.88     7095.31     35.93 o
   3   5   6      827.48      871.71      8.51 o
   4   5   6     3818.91     3872.77     14.65 o
   5   5   6       21.45       65.96      5.61 o
   6   5   6     3073.93     3182.10     13.42 o
   7   5   6       96.05      109.06      5.80 o
   8   5   6     3138.34     2960.19    176.26 o
  -4   6   6       40.83       48.31      3.69 o
  -3   6   6      916.65      929.18     76.10 o
  -2   6   6       85.81       73.58      3.14 o
  -1   6   6     2029.71     2204.27    124.48 o
   0   6   6     2623.49     2695.02     55.06 o
   1   6   6     3897.37     3947.52    150.23 o
   2   6   6     1381.84     1377.53      9.11 o
   3   6   6     1035.04      981.49      7.65 o
   4   6   6      855.74      836.86      7.00 o
   5   6   6      187.14      188.37      5.78 o
   6   6   6     1890.80     1830.86      9.73 o
   7   6   6      130.85      141.39      5.80 o
   8   6   6     2760.40     2585.40     36.04 o
  -3   7   6     2411.61     2209.73    145.84 o
  -2   7   6      467.21      459.98     14.02 o
  -1   7   6     9486.43     9549.75    477.48 o
   0   7   6       15.27       35.75      3.91 o
   1   7   6    12025.38    12329.64    588.90 o
   2   7   6     2321.07     2318.55     17.59 o
   3   7   6     5184.04     5379.83    130.54 o
   4   7   6     2699.84     2730.57     12.01 o
   5   7   6     1629.52     1706.51      9.76 o
   6   7   6     2788.93     2649.71     25.90 o
   7   7   6      667.36      691.15     18.58 o
  -1   8   6     6113.68     5939.06    248.92 o
   0   8   6      711.79      704.54     17.90 o
   1   8   6     7560.78     7641.97    396.45 o
   2   8   6       88.61      118.36     14.99 o
   3   8   6     3097.24     3177.01      8.80 o
   4   8   6      549.55      547.97     14.14 o
   5   8   6     2152.92     1977.63     81.81 o
   6   8   6     1333.56     1317.99     23.62 o
   1   9   6     1833.16     1814.60     33.08 o
   2   9   6       19.00       32.48      4.22 o
   3   9   6     1213.69     1164.41     18.10 o
   4   9   6        1.30        6.80      2.47 o
  -3  -5   7     4143.33     3918.15     91.17 o
  -2  -5   7       26.93       33.06      2.95 o
  -1  -5   7     1895.00     1919.84     40.76 o
   0  -5   7      105.65       99.30      2.78 o
   1  -5   7      544.34      542.60     19.33 o
   2  -5   7      584.58      580.69      7.01 o
   3  -5   7      916.32      868.86     47.78 o
  -4  -4   7     1937.98     1913.81     71.45 o
  -3  -4   7     5170.24     5057.52    134.87 o
  -2  -4   7      210.66      203.32      9.22 o
  -1  -4   7     4582.66     4594.94     64.03 o
   0  -4   7       60.76       75.06      3.34 o
   1  -4   7     2306.43     2244.41    133.53 o
   2  -4   7       85.59       85.94      3.51 o
   3  -4   7     1729.42     1758.48     23.57 o
   4  -4   7     1858.61     1799.02     52.20 o
  -5  -3   7     2504.40     2501.27     83.03 o
  -4  -3   7     6262.77     6223.86     18.64 o
  -3  -3   7     6199.57     6549.73    192.48 o
  -2  -3   7     3146.45     3165.05    163.09 o
  -1  -3   7     5609.79     5756.22    191.38 o
   0  -3   7      111.83      123.65      4.57 o
   1  -3   7     4857.62     4983.59     39.07 o
   2  -3   7      723.09      729.91      9.48 o
   3  -3   7     7750.17     7852.53    339.82 o
   4  -3   7     1043.95     1032.51     19.61 o
   5  -3   7     4780.99     4343.56     64.81 o
   6  -3   7     1299.32     1236.37     30.73 o
  -5  -2   7       95.12      110.61      5.30 o
  -4  -2   7     4631.05     4680.64     11.90 o
  -3  -2   7     1842.66     1894.36     32.51 o
  -2  -2   7     2378.82     2308.16     47.95 o
  -1  -2   7     2608.82     2663.88     14.54 o
   0  -2   7      866.52      891.44     16.86 o
   1  -2   7     2192.84     2211.29      9.23 o
   2  -2   7      369.02      376.17     13.03 o
   3  -2   7     6409.06     6070.27    140.72 o
   4  -2   7       91.05       88.23     10.19 o
   5  -2   7     5479.81     5284.90    226.34 o
   6  -2   7      154.56      164.35      5.09 o
  -6  -1   7     2586.32     2491.10    203.67 o
  -5  -1   7       26.85       35.47      3.76 o
  -4  -1   7     4955.93     5024.98     64.29 o
  -3  -1   7      812.84      860.78     10.15 o
  -2  -1   7     3517.33     3508.03     38.28 o
  -1  -1   7      255.65      283.74     12.19 o
   0  -1   7     1116.76     1225.81     25.25 o
   1  -1   7     1588.75     1693.00     22.75 o
   2  -1   7     2844.02     2753.71     24.58 o
   3  -1   7     3979.43     3961.11     48.43 o
   4  -1   7     1350.41     1383.60     52.25 o
   5  -1   7     5018.64     5220.53     15.34 o
   6  -1   7       26.63       37.45      4.69 o
   7  -1   7     1907.05     2061.90     11.39 o
  -6   0   7     4083.30     3959.23    277.39 o
  -5   0   7     1270.50     1273.25     34.77 o
  -4   0   7    14611.11    14673.46    387.59 o
  -3   0   7      295.25      313.66      4.98 o
  -2   0   7    10886.30    11452.67    118.13 o
  -1   0   7      679.70      741.29     12.03 o
   0   0   7     5393.37     5378.22     33.11 o
   1   0   7     2775.98     2664.52     20.00 o
   2   0   7     6248.87     5750.09    190.05 o
   3   0   7     8069.22     7665.85     31.70 o
   4   0   7     4087.12     3901.21    246.14 o
   5   0   7     7844.83     8123.75     85.55 o
   6   0   7      147.98      177.35      5.45 o
   7   0   7     3492.96     3845.52    174.05 o
  -6   1   7     1994.83     1921.23     32.56 o
  -5   1   7     4037.89     3988.40     28.04 o
  -4   1   7     5154.11     5075.26    202.29 o
  -3   1   7     2575.41     2656.00     82.01 o
  -2   1   7     5532.01     5426.49    276.30 o
  -1   1   7      678.42      706.71      6.57 o
   0   1   7     7848.90     7291.14    241.24 o
   1   1   7       92.60       97.14     23.83 o
   2   1   7    11087.20    10795.94    536.61 o
   3   1   7     3099.46     3165.89     43.24 o
   4   1   7     9349.76     9419.90    270.20 o
   5   1   7     4344.60     4522.65     13.97 o
   6   1   7     3414.52     3553.66    147.03 o
   7   1   7     1655.28     1774.33     25.79 o
   8   1   7      119.36      124.11      7.19 o
  -5   2   7     3833.78     3914.27    107.51 o
  -4   2   7     2149.53     2226.87     41.19 o
  -3   2   7      903.32      977.21      8.78 o
  -2   2   7     1099.98     1149.27     17.07 o
  -1   2   7       79.93       96.46      4.55 o
   0   2   7     1660.77     1692.41     74.00 o
   1   2   7       13.64       27.79      4.50 o
   2   2   7     8368.98     8070.64    472.25 o
   3   2   7       11.87       49.89     11.72 o
   4   2   7     6598.39     6591.11     51.32 o
   5   2   7      437.15      455.57      6.08 o
   6   2   7      636.46      713.24     23.79 o
   7   2   7      862.35      921.07     17.28 o
   8   2   7      252.20      249.64      8.56 o
  -5   3   7     3459.76     3572.84     63.21 o
  -4   3   7      941.35      933.83     18.31 o
  -3   3   7     3184.13     3245.19     38.88 o
  -2   3   7     1548.58     1509.97     47.84 o
  -1   3   7     2892.97     2788.60     11.51 o
   0   3   7     2442.68     2258.90     10.46 o
   1   3   7     1609.75     1524.05     12.16 o
   2   3   7     8799.95     7937.59    277.79 o
   3   3   7       72.31       79.86      3.88 o
   4   3   7    12444.95    11795.07    906.48 o
   5   3   7      147.48      147.74      7.53 o
   6   3   7     3672.18     3667.67    205.99 o
   7   3   7     1236.70     1208.40     10.81 o
   8   3   7      937.53      906.35     10.59 o
  -5   4   7     7803.62     7635.04     71.60 o
  -4   4   7       56.46       63.18      2.96 o
  -3   4   7     6162.82     6154.49    241.04 o
  -2   4   7      507.54      533.15     17.31 o
  -1   4   7     4529.77     4510.24    193.13 o
   0   4   7     3689.46     3441.24    168.30 o
   1   4   7     6551.98     6186.16    201.26 o
   2   4   7    13310.47    12449.64    156.95 o
   3   4   7     5821.31     5655.23     51.02 o
   4   4   7    11185.32    11006.37    238.97 o
   5   4   7       24.80       59.67      8.01 o
   6   4   7     7232.39     6629.82     19.34 o
   7   4   7      162.44      175.02      6.30 o
   8   4   7     3190.46     2965.27     14.79 o
  -4   5   7      118.21      117.55      8.38 o
  -3   5   7     3028.53     3066.86     74.24 o
  -2   5   7       12.31       16.29      3.22 o
  -1   5   7     2734.08     2843.83    152.46 o
   0   5   7     1221.11     1245.42     59.92 o
   1   5   7     5929.74     5722.88    288.52 o
   2   5   7     3952.95     4019.51     47.45 o
   3   5   7     4166.17     4284.28     63.83 o
   4   5   7     4001.77     4107.58     90.02 o
   5   5   7     1538.32     1520.08      9.49 o
   6   5   7     1176.08     1263.39      9.37 o
   7   5   7      128.86      126.37      4.77 o
   8   5   7     1050.03      967.13      9.68 o
  -3   6   7      749.34      798.20     49.60 o
  -2   6   7       60.65       63.76      8.88 o
  -1   6   7     1356.34     1423.16    121.67 o
   0   6   7       89.22       99.78      8.56 o
   1   6   7     6663.05     6926.60    348.82 o
   2   6   7       62.21       72.89      4.55 o
   3   6   7     6016.51     5864.60     17.04 o
   4   6   7     1238.98     1244.43      9.16 o
   5   6   7     1175.68     1231.73      9.16 o
   6   6   7      826.91      776.77      7.00 o
   7   6   7      118.89      114.24      5.99 o
  -2   7   7      664.93      698.30     76.79 o
  -1   7   7     3323.28     3407.62    282.39 o
   0   7   7      617.54      666.21     38.43 o
   1   7   7     6143.38     6334.31    251.50 o
   2   7   7        9.32       19.10      7.29 o
   3   7   7     6743.65     6724.02     18.62 o
   4   7   7      411.42      407.38      6.78 o
   5   7   7     2575.65     2421.08     10.67 o
   6   7   7     1582.89     1625.30     10.16 o
   7   7   7      849.19      834.22      8.41 o
  -1   8   7     1145.42     1153.79     34.52 o
   0   8   7     1995.69     2068.80     73.51 o
   1   8   7     5993.43     6030.88    163.13 o
   2   8   7      667.80      682.63     13.02 o
   3   8   7     7583.47     7701.14     13.46 o
   4   8   7        0.28        2.39      6.74 o
   5   8   7     3217.03     2971.67     11.96 o
   6   8   7      190.79      178.56      7.32 o
  -1  -5   8     3061.80     2991.95    106.00 o
   0  -5   8       29.21       33.07      2.72 o
   1  -5   8     1292.28     1242.29     38.15 o
  -3  -4   8     2642.54     2597.20     43.95 o
  -2  -4   8     2154.42     2219.22    107.86 o
  -1  -4   8     4442.74     4547.53     50.07 o
   0  -4   8      422.89      474.46      4.90 o
   1  -4   8     3502.79     3606.84     45.21 o
   2  -4   8       88.06       94.42      3.67 o
   3  -4   8     2620.27     2573.63     99.75 o
   4  -4   8      466.77      477.90     13.06 o
  -4  -3   8     4621.30     4659.78     87.91 o
  -3  -3   8     1614.51     1656.70     37.37 o
  -2  -3   8     6739.63     6760.35    166.20 o
  -1  -3   8     6168.77     6211.73     12.66 o
   0  -3   8     3477.89     3510.83     75.78 o
   1  -3   8     3936.84     3994.14     54.70 o
   2  -3   8      363.50      388.82     35.61 o
   3  -3   8     3332.15     3167.42     93.95 o
   4  -3   8       38.86       43.99      3.58 o
   5  -3   8     4027.00     3918.33    167.05 o
  -5  -2   8       30.69       33.56      6.95 o
  -4  -2   8     4817.39     4630.97    117.04 o
  -3  -2   8      123.54      140.57      5.29 o
  -2  -2   8     7442.00     7585.12     23.06 o
  -1  -2   8      431.29      456.40     13.55 o
   0  -2   8     2176.37     2148.04     20.17 o
   1  -2   8     1108.81     1173.55     30.46 o
   2  -2   8     1025.47     1079.45     45.24 o
   3  -2   8      820.42      779.85     22.75 o
   4  -2   8      597.59      574.06     32.91 o
   5  -2   8     2069.38     2013.56     98.97 o
   6  -2   8      178.45      193.21      5.29 o
  -5  -1   8      487.41      460.99      6.13 o
  -4  -1   8     2849.54     2838.78     40.02 o
  -3  -1   8      302.36      335.66      9.77 o
  -2  -1   8     7340.38     7724.81    176.07 o
  -1  -1   8       73.91       85.58      4.08 o
   0  -1   8     3449.19     3723.19     97.43 o
   1  -1   8      324.19      318.21     13.31 o
   2  -1   8      422.95      386.28      5.23 o
   3  -1   8     1343.56     1372.81     79.17 o
   4  -1   8      602.96      652.33     37.96 o
   5  -1   8     3898.45     4083.92     79.65 o
   6  -1   8      795.06      856.40     29.55 o
  -5   0   8     2079.50     2038.70     61.57 o
  -4   0   8     4551.90     4423.11    103.04 o
  -3   0   8     2592.53     2659.64     62.48 o
  -2   0   8     5996.17     6307.60    144.63 o
  -1   0   8      180.42      198.04     18.56 o
   0   0   8     6874.54     6926.83    190.64 o
   1   0   8      194.24      191.37     13.03 o
   2   0   8     5673.34     5164.89    339.00 o
   3   0   8     1718.29     1625.85     31.71 o
   4   0   8     6330.37     6129.76     91.24 o
   5   0   8     3245.11     3395.06     12.27 o
   6   0   8     2917.71     3196.90     78.86 o
   7   0   8     3139.87     3525.86     85.37 o
  -5   1   8     5119.64     4881.92     70.39 o
  -4   1   8     2721.06     2771.86    109.99 o
  -3   1   8     5139.17     5288.89    176.02 o
  -2   1   8    11451.62    11462.69    328.29 o
  -1   1   8     2217.04     2199.75     31.14 o
   0   1   8     6555.14     6469.85    160.57 o
   1   1   8       37.62       36.18      4.84 o
   2   1   8     5696.47     5463.05    337.99 o
   3   1   8       75.69      147.18     30.85 o
   4   1   8     8979.66     9136.15    227.30 o
   5   1   8      958.33      983.60     20.27 o
   6   1   8     5505.11     5701.41    189.01 o
   7   1   8     1694.26     1729.60     37.19 o
  -5   2   8     2278.42     2256.53     63.20 o
  -4   2   8      635.74      641.90     18.96 o
  -3   2   8     4764.66     4889.06     81.38 o
  -2   2   8     1402.46     1449.93     53.22 o
  -1   2   8     2615.16     2504.86    110.32 o
   0   2   8      973.38      937.37    112.08 o
   1   2   8      738.54      742.97     50.25 o
   2   2   8     1430.96     1507.98     33.75 o
   3   2   8      276.23      291.93     22.91 o
   4   2   8     4777.84     4776.96     19.77 o
   5   2   8      113.89      144.25     14.85 o
   6   2   8     4192.97     4484.73    100.10 o
   7   2   8      173.87      178.49      5.41 o
   8   2   8     1733.96     1821.65     38.73 o
  -4   3   8        6.05        8.70      2.84 o
  -3   3   8     6675.94     6752.70    193.73 o
  -2   3   8      274.38      292.94      9.49 o
  -1   3   8     2921.95     2788.81    147.01 o
   0   3   8     1079.85     1039.58     21.87 o
   1   3   8     1067.96     1011.72     14.41 o
   2   3   8     3030.10     2866.89     24.52 o
   3   3   8     2117.47     2053.32     62.48 o
   4   3   8     6137.75     5750.41    368.45 o
   5   3   8      411.65      412.82     15.87 o
   6   3   8     6249.85     6369.70    355.99 o
   7   3   8        0.62       18.79      8.02 o
   8   3   8     1603.00     1660.01     13.40 o
  -4   4   8      800.44      809.88     10.77 o
  -3   4   8     9186.53     9374.18    442.16 o
  -2   4   8      111.11      120.26     11.17 o
  -1   4   8     7399.68     7362.63    291.16 o
   0   4   8      290.87      299.21      7.01 o
   1   4   8     5998.62     5644.88    163.00 o
   2   4   8     3900.35     3592.98     69.95 o
   3   4   8     6325.26     5886.06    258.04 o
   4   4   8     8505.88     8290.87    323.14 o
   5   4   8     3541.62     3501.46    158.82 o
   6   4   8     5289.62     5323.55    165.66 o
   7   4   8      133.25      140.27      4.87 o
   8   4   8     1748.89     1679.81     12.37 o
  -3   5   8     3349.84     3357.42    129.41 o
  -2   5   8      453.26      496.44     13.94 o
  -1   5   8     2451.71     2593.51    160.30 o
   0   5   8       15.93       30.97      2.77 o
   1   5   8     3722.15     3509.12    200.33 o
   2   5   8      192.17      205.19     10.35 o
   3   5   8     5709.64     5590.74    151.19 o
   4   5   8      958.38      986.44     35.92 o
   5   5   8     4704.62     4622.55    247.37 o
   6   5   8     2217.23     2133.06     12.06 o
   7   5   8      669.32      675.02      8.34 o
  -3   6   8     1311.09     1281.72     73.50 o
  -2   6   8      731.32      765.67     83.57 o
  -1   6   8      959.94      902.46     80.28 o
   0   6   8       80.10       87.42      4.92 o
   1   6   8      677.99      695.30     27.79 o
   2   6   8      464.91      468.61      5.36 o
   3   6   8     3907.91     3830.56     28.54 o
   4   6   8      119.90      125.79      4.63 o
   5   6   8     2922.58     2941.06     12.82 o
   6   6   8      411.72      442.09      7.48 o
   7   6   8      730.22      775.04      8.44 o
  -1   7   8      751.14      805.45     90.03 o
   0   7   8     1219.32     1264.44     71.87 o
   1   7   8     3335.83     3535.97    217.93 o
   2   7   8     1294.08     1300.55     20.33 o
   3   7   8     8168.89     7686.86     19.73 o
   4   7   8       50.92       59.92      5.92 o
   5   7   8     6843.63     6333.42     17.35 o
   6   7   8      301.73      279.07      5.37 o
   0   8   8     2166.39     2150.71    132.36 o
   1   8   8     2317.12     2465.90     15.99 o
   2   8   8     3329.74     3474.25     56.39 o
   3   8   8     4888.05     5112.91    166.92 o
   4   8   8     1744.38     1729.16     10.00 o
   5   8   8     4190.47     4185.73     14.96 o
  -1  -4   9     1516.72     1526.65     42.25 o
   0  -4   9     1936.86     1867.13     60.88 o
   1  -4   9     3280.80     3199.02     39.11 o
   2  -4   9      292.44      324.43     25.50 o
  -3  -3   9       11.77       31.47      7.08 o
  -2  -3   9     5846.31     5837.25     93.76 o
  -1  -3   9     1003.98     1022.46     33.60 o
   0  -3   9     6617.86     6856.95     39.42 o
   1  -3   9     2742.62     2712.45     71.39 o
   2  -3   9     2187.80     2060.91     77.76 o
   3  -3   9     2185.86     2109.80     78.14 o
   4  -3   9       80.70      118.46     34.23 o
  -3  -2   9      332.22      325.14     14.03 o
  -2  -2   9     4166.60     4190.40     49.45 o
  -1  -2   9       30.58       50.10      9.92 o
   0  -2   9     6630.18     6953.27     25.26 o
   1  -2   9      431.55      458.77      9.54 o
   2  -2   9     2554.48     2511.33      9.61 o
   3  -2   9      853.17      811.59     40.39 o
   4  -2   9      464.48      470.67      7.63 o
   5  -2   9     1689.83     1659.97     38.11 o
  -4  -1   9      812.11      787.69     16.02 o
  -3  -1   9      391.65      399.62      7.20 o
  -2  -1   9     2229.33     2315.91     47.81 o
  -1  -1   9       36.42       59.44      6.99 o
   0  -1   9     4441.11     4574.51    140.00 o
   1  -1   9        0.08       30.52      4.57 o
   2  -1   9     2153.32     2046.40     67.16 o
   3  -1   9      153.70      150.54     14.35 o
   4  -1   9     1412.01     1415.98     52.31 o
   5  -1   9      260.62      285.25     24.50 o
   6  -1   9      878.20      935.78     46.25 o
  -4   0   9      552.46      526.13      5.45 o
  -3   0   9     3696.89     3901.53     61.23 o
  -2   0   9     8137.75     8427.58    334.17 o
  -1   0   9     5580.10     5643.59     26.76 o
   0   0   9    11173.32    11077.77     58.58 o
   1   0   9      625.89      614.18     17.74 o
   2   0   9     5265.98     5011.35    136.14 o
   3   0   9      160.42      159.98     13.97 o
   4   0   9     3350.05     3407.53     11.31 o
   5   0   9      607.43      676.20      6.60 o
   6   0   9     3773.24     4015.32    203.28 o
  -4   1   9       80.07       92.00      3.90 o
  -3   1   9     6354.07     6433.15    111.47 o
  -2   1   9     1401.70     1441.41      7.95 o
  -1   1   9     7745.72     7666.06     94.32 o
   0   1   9     4151.37     4037.25    145.64 o
   1   1   9     3132.17     2925.49    272.89 o
   2   1   9     4166.71     3893.91    318.77 o
   3   1   9      497.69      543.82      6.30 o
   4   1   9     2670.47     2679.08    105.10 o
   5   1   9       16.26       56.14     27.09 o
   6   1   9     3909.50     3864.74    184.55 o
   7   1   9      231.02      246.56      4.78 o
  -4   2   9        2.41       20.40      3.45 o
  -3   2   9     4348.26     4524.33     60.95 o
  -2   2   9       52.42      101.44     25.01 o
  -1   2   9     4988.23     4881.62    296.28 o
   0   2   9      649.44      627.25     52.77 o
   1   2   9     1131.35     1051.11    105.56 o
   2   2   9      665.82      676.08     60.75 o
   3   2   9      190.40      205.01     17.10 o
   4   2   9     1905.93     1950.25      8.85 o
   5   2   9      570.43      595.33     20.57 o
   6   2   9     3273.70     3378.09    104.88 o
   7   2   9      171.45      204.09      5.82 o
  -4   3   9      560.54      591.14     20.72 o
  -3   3   9     3499.30     3673.29     72.13 o
  -2   3   9        5.08       17.72      3.48 o
  -1   3   9     6135.33     5594.20    383.76 o
   0   3   9      316.79      304.29     37.60 o
   1   3   9     3883.85     3894.47     99.53 o
   2   3   9      784.39      802.36     52.79 o
   3   3   9     1737.84     1709.84     62.91 o
   4   3   9     1886.46     1934.11     23.56 o
   5   3   9     1158.65     1156.92     63.31 o
   6   3   9     4228.63     4365.44     42.61 o
   7   3   9      485.98      513.15      8.37 o
  -3   4   9     5135.95     5130.52    208.13 o
  -2   4   9     2145.97     2260.57    151.57 o
  -1   4   9     9652.84     9893.93    493.30 o
   0   4   9      156.17      151.15      4.16 o
   1   4   9     5611.64     5183.87    157.98 o
   2   4   9       79.44       86.03      4.82 o
   3   4   9     3639.84     3363.51     58.77 o
   4   4   9     1248.10     1243.33     79.90 o
   5   4   9     5898.36     5836.22    512.46 o
   6   4   9     2656.62     2571.86    190.18 o
   7   4   9     2263.58     2135.80    213.55 o
  -3   5   9     2158.52     2189.35     98.11 o
  -2   5   9     3603.31     3552.35    204.63 o
  -1   5   9     3893.57     4034.96    151.60 o
   0   5   9     1378.80     1403.60    118.84 o
   1   5   9     2805.36     2685.73    100.66 o
   2   5   9       51.93       55.34      3.55 o
   3   5   9     3842.48     3597.32     82.29 o
   4   5   9      237.42      241.65     15.56 o
   5   5   9     4300.73     4278.76    175.75 o
   6   5   9      526.36      501.38      9.76 o
   7   5   9     2829.31     2646.39     12.90 o
  -2   6   9     1584.67     1586.01     40.29 o
  -1   6   9      838.62      852.81     18.60 o
   0   6   9      642.08      667.22     47.56 o
   1   6   9      388.10      429.59     27.65 o
   2   6   9      429.47      418.98      4.89 o
   3   6   9     1249.43     1249.30     36.03 o
   4   6   9      431.42      434.38      9.49 o
   5   6   9     3469.30     3271.17     13.23 o
   6   6   9        1.60       15.63      4.17 o
  -1   7   9      149.20      142.05      6.63 o
   0   7   9     1804.59     1873.98    154.58 o
   1   7   9     1370.07     1362.44     39.64 o
   2   7   9     1551.93     1544.47     95.80 o
   3   7   9     2251.05     2227.74     12.37 o
   4   7   9     1179.09     1149.56      8.34 o
   5   7   9     4115.02     4006.56     15.24 o
   6   7   9      299.19      308.60      7.24 o
   1   8   9       49.93       59.90      5.23 o
   2   8   9     1965.30     2057.71     89.31 o
   3   8   9     1016.92     1005.15     24.05 o
   4   8   9     2160.00     2207.37     12.06 o
  -1  -3  10       27.31       30.58      8.46 o
   0  -3  10     4648.23     4724.65    135.99 o
   1  -3  10      545.11      544.08     56.10 o
   2  -3  10     5813.90     5740.82     15.54 o
  -2  -2  10     1621.99     1727.47     80.76 o
  -1  -2  10      192.03      203.54      6.68 o
   0  -2  10     4121.91     4398.49    148.24 o
   1  -2  10      129.93      127.52      5.10 o
   2  -2  10     3456.61     3419.09     18.82 o
   3  -2  10       67.05       72.04      4.12 o
   4  -2  10     1604.89     1588.46     99.74 o
  -3  -1  10      555.13      536.17     23.19 o
  -2  -1  10      303.58      298.81      4.65 o
  -1  -1  10     1633.21     1634.12     16.12 o
   0  -1  10     2930.50     3028.78     10.03 o
   1  -1  10     1187.39     1204.67     62.21 o
   2  -1  10     4045.17     3854.95     33.98 o
   3  -1  10       34.21       39.97      7.72 o
   4  -1  10     1188.73     1223.55     49.83 o
   5  -1  10       82.00       91.03      4.03 o
  -3   0  10     1821.47     1821.47     75.96 o
  -2   0  10      792.50      804.77     25.20 o
  -1   0  10     3380.72     3393.49     98.61 o
   0   0  10     2503.73     2420.90     14.13 o
   1   0  10     2757.31     2540.76    134.05 o
   2   0  10     5172.31     4902.62    181.17 o
   3   0  10      583.17      586.99     33.31 o
   4   0  10     2719.36     2690.89     11.61 o
   5   0  10      233.44      239.31     25.42 o
   6   0  10     2034.57     2166.84     33.75 o
  -3   1  10     3380.97     3399.38    140.69 o
  -2   1  10        2.51       16.03      4.22 o
  -1   1  10     6764.59     6704.39    180.34 o
   0   1  10     1843.36     1876.20     64.25 o
   1   1  10     7086.24     6795.88    566.09 o
   2   1  10     3363.47     3228.75    120.04 o
   3   1  10     1592.71     1573.84     85.56 o
   4   1  10     3158.73     3217.92     51.07 o
   5   1  10      457.20      489.20     29.97 o
   6   1  10     2553.42     2606.88     57.13 o
  -3   2  10      808.53      850.00     30.10 o
  -2   2  10       18.78       33.29      3.15 o
  -1   2  10     4138.37     4014.66    198.99 o
   0   2  10      101.85      116.77      8.01 o
   1   2  10     6538.37     6326.25    610.59 o
   2   2  10      194.07      189.46      3.91 o
   3   2  10     2142.22     2142.68    124.32 o
   4   2  10      294.15      306.98      8.76 o
   5   2  10      414.30      442.72      5.86 o
   6   2  10     1012.31     1059.91     32.36 o
  -3   3  10     1131.66     1163.63      7.06 o
  -2   3  10      824.34      815.13     35.37 o
  -1   3  10     5071.76     4820.30    296.47 o
   0   3  10      707.78      690.23     68.48 o
   1   3  10     4408.25     4324.39    404.70 o
   2   3  10      121.03      128.96      3.92 o
   3   3  10     1679.28     1742.01     28.70 o
   4   3  10      426.97      447.82      5.94 o
   5   3  10     1082.57     1183.63      7.46 o
   6   3  10      467.41      509.13     17.80 o
   7   3  10      887.47      897.77     12.67 o
  -2   4  10     3791.44     3954.99    275.97 o
  -1   4  10     4949.93     5139.43    346.11 o
   0   4  10     3472.08     3410.50    287.55 o
   1   4  10     8536.58     8412.93     16.85 o
   2   4  10      738.11      746.31     16.80 o
   3   4  10     5209.87     5084.43    252.42 o
   4   4  10      306.70      324.72      5.46 o
   5   4  10     3506.69     3440.50    157.79 o
   6   4  10     1321.60     1306.74     66.26 o
   7   4  10     3117.82     3142.66     57.85 o
  -2   5  10     3703.76     3741.43    251.18 o
  -1   5  10     1306.76     1344.87     45.97 o
   0   5  10     2978.43     2923.00     16.16 o
   1   5  10     2006.21     1930.12     81.22 o
   2   5  10      598.14      585.02     26.38 o
   3   5  10     1688.53     1638.98     84.81 o
   4   5  10      561.56      534.36     24.53 o
   5   5  10     1657.71     1574.09    100.14 o
   6   5  10       47.94       64.78      6.90 o
  -1   6  10      183.36      188.80      3.55 o
   0   6  10     2739.06     2801.79    162.78 o
   1   6  10      733.64      685.31     33.19 o
   2   6  10     1058.70      954.89      8.78 o
   3   6  10      317.90      294.37      4.45 o
   4   6  10       41.85       54.09      6.39 o
   5   6  10     1053.83     1020.09      6.83 o
   6   6  10      171.46      192.11      6.88 o
   1   7  10      112.78      115.12      7.90 o
   2   7  10     1664.70     1593.99     16.55 o
   3   7  10      753.94      682.02      7.38 o
   4   7  10      913.54      932.93      9.04 o
   5   7  10     2224.48     2228.58     12.20 o
   0  -2  11      729.78      790.89      9.52 o
   1  -2  11      877.09      861.89      6.85 o
   2  -2  11     3086.16     2806.45    101.71 o
  -1  -1  11      523.68      503.31     17.59 o
   0  -1  11      355.15      340.92     22.97 o
   1  -1  11      448.36      434.81      6.33 o
   2  -1  11     1504.68     1444.14     34.92 o
   3  -1  11      630.22      623.28     24.10 o
   4  -1  11     2015.14     1917.77     13.36 o
  -2   0  11        7.61       10.93      3.95 o
  -1   0  11     1816.33     1806.36     40.92 o
   0   0  11      901.01      875.43      6.12 o
   1   0  11     4894.14     4733.40     63.73 o
   2   0  11     2789.53     2704.64     63.00 o
   3   0  11     3255.34     3254.27    170.80 o
   4   0  11     2708.86     2771.15      9.94 o
   5   0  11      452.74      468.99     23.72 o
  -2   1  11      256.05      267.06      8.95 o
  -1   1  11     3549.42     3449.66     10.83 o
   0   1  11        5.04       20.25      5.74 o
   1   1  11     7142.46     6946.61    722.57 o
   2   1  11      260.41      265.26     17.17 o
   3   1  11     5719.19     5723.77     21.13 o
   4   1  11     1345.18     1340.23     75.90 o
   5   1  11     1689.15     1756.35     40.03 o
  -2   2  11      201.99      202.10     10.37 o
  -1   2  11     1107.16     1048.17     34.92 o
   0   2  11      598.04      612.14     37.22 o
   1   2  11     2929.35     2748.57    197.18 o
   2   2  11       28.26       45.02      6.45 o
   3   2  11     3201.40     3232.81    244.98 o
   4   2  11       68.11       72.12      4.55 o
   5   2  11      644.38      658.21     58.30 o
   6   2  11      282.99      286.92     15.57 o
  -2   3  11      680.50      654.68     16.15 o
  -1   3  11      700.06      652.59     77.28 o
   0   3  11      791.61      788.78     65.39 o
   1   3  11     3287.60     3195.67    310.78 o
   2   3  11      812.79      795.64    125.01 o
   3   3  11     3865.51     3877.59    238.77 o
   4   3  11        0.07       22.68     14.48 o
   5   3  11     1946.72     1962.32      8.40 o
   6   3  11      405.03      421.10     49.71 o
  -1   4  11      862.40      879.89     51.17 o
   0   4  11     3367.66     3284.73    354.43 o
   1   4  11     4822.31     4760.93    230.04 o
   2   4  11     1981.61     2026.59    176.39 o
   3   4  11     5243.09     5389.45    174.60 o
   4   4  11      368.79      370.43      5.75 o
   5   4  11     1964.85     2089.57     22.35 o
   6   4  11        5.18       18.10      4.65 o
  -1   5  11      136.14      137.83      7.53 o
   0   5  11     5832.01     5719.97    351.14 o
   1   5  11      685.03      693.77     30.24 o
   2   5  11     5385.95     5234.00     88.85 o
   3   5  11     1293.11     1334.72     39.45 o
   4   5  11      721.82      723.62      8.75 o
   5   5  11     1724.50     1638.35     61.21 o
   1   6  11       55.06       59.50     13.20 o
   2   6  11     2224.78     2036.20     75.23 o
   3   6  11      216.99      213.45      4.32 o
   4   6  11      750.30      722.83     10.15 o
   5   6  11      308.51      310.14      6.12 o
   1   0  12     1560.68     1462.98     33.90 o
   2   0  12      156.28      149.26      7.12 o
   0   1  12      260.57      277.25     27.24 o
   1   1  12     2571.82     2414.83     45.23 o
   2   1  12       11.80       30.46      3.62 o
   3   1  12     4545.85     4537.50    144.82 o
   4   1  12      135.64      162.32     11.78 o
   0   2  12      298.15      331.32     19.67 o
   1   2  12      674.18      683.66     43.61 o
   2   2  12      257.56      248.53     33.13 o
   3   2  12     3010.45     2902.28    137.82 o
   4   2  12      359.42      357.14     26.32 o
   0   3  12      576.40      557.67     33.44 o
   1   3  12     1542.30     1438.29     96.86 o
   2   3  12     1588.05     1561.02    122.90 o
   3   3  12     2388.67     2345.76    154.33 o
   4   3  12      371.92      385.78     40.32 o
   0   4  12     2915.77     2691.92    139.19 o
   1   4  12      270.78      278.57     22.71 o
   2   4  12     4368.91     4371.58    177.90 o
   3   4  12     1933.73     1979.43      8.68 o
   4   4  12     3126.73     3289.95    195.78 o
   1   5  12        4.94       50.72      7.14 o
   2   5  12     3636.91     3825.60     90.65 o
   3   5  12      304.94      315.34      5.48 o
   4   5  12     2559.96     2624.61     48.89 o
 
